# Supplementary material for: Comprehensive Transcriptomic Analysis Reveals Dysregulated Competing Endogenous RNA Network in Endocrine Resistant Breast Cancer Cells
Source: Front Oncol. 2020 Nov 24;10:600487. doi: 10.3389/fonc.2020.600487 (PMC7723334; doi:10.3389/fonc.2020.600487)
Supplement: Supplementary file 2 [file DataSheet_2.zip]

Archive with 8 entries (8 files):
- Supplementary Figures_1/Supplementary Figure 1.PDF
- Supplementary Figures_1/Supplementary Figure 2.PDF
- Supplementary Figures_1/Supplementary Figure 3.JPEG
- Supplementary Figures_1/Supplementary Figure 4.JPEG
- Supplementary Figures_1/Supplementary Figure 5.JPEG
- Supplementary Figures_1/Supplementary Figure 6.JPEG
- Supplementary Figures_1/Supplementary Figure 7.JPEG
- Supplementary Figures_1/Supplementary Figure 8.JPEG
