# Supplementary material for: Comprehensive Transcriptomic Analysis Reveals Dysregulated Competing Endogenous RNA Network in Endocrine Resistant Breast Cancer Cells
Source: Front Oncol. 2020 Nov 24;10:600487. doi: 10.3389/fonc.2020.600487 (PMC7723334; doi:10.3389/fonc.2020.600487)
Supplement: Supplementary file 3 [file DataSheet_3.zip]

Archive with 9 entries (9 files):
- Supplementary Figures_2/Supplementary Figure 10.JPEG
- Supplementary Figures_2/Supplementary Figure 11.JPEG
- Supplementary Figures_2/Supplementary Figure 12.JPEG
- Supplementary Figures_2/Supplementary Figure 13.JPEG
- Supplementary Figures_2/Supplementary Figure 14.JPEG
- Supplementary Figures_2/Supplementary Figure 15.JPEG
- Supplementary Figures_2/Supplementary Figure 16.JPEG
- Supplementary Figures_2/Supplementary Figure 17.JPEG
- Supplementary Figures_2/Supplementary Figure 9.JPEG
