# Supplementary material for: Comprehensive Transcriptomic Analysis Reveals Dysregulated Competing Endogenous RNA Network in Endocrine Resistant Breast Cancer Cells
Source: Front Oncol. 2020 Nov 24;10:600487. doi: 10.3389/fonc.2020.600487 (PMC7723334; doi:10.3389/fonc.2020.600487)
Supplement: Supplementary file 4 [file Table_1.xlsx]

## Sheet: LCC2vsMCF-7 
lncRNA
ProbeName	p (Corr)	p	FC (abs)	Regulation	MCF-7-1:gProcessedSignal(raw)	MCF-7-5:gProcessedSignal(raw)	MCF-7-6:gProcessedSignal(raw)	LCC2-2:gProcessedSignal(raw)	LCC2-3:gProcessedSignal(raw)	LCC2-4:gProcessedSignal(raw)	MCF-7-1:gProcessedSignal(normalized)	MCF-7-5:gProcessedSignal(normalized)	MCF-7-6:gProcessedSignal(normalized)	LCC2-2:gProcessedSignal(normalized)	LCC2-3:gProcessedSignal(normalized)	LCC2-4:gProcessedSignal(normalized)	MCF-7-1:gFEFlags	MCF-7-5:gFEFlags	MCF-7-6:gFEFlags	LCC2-2:gFEFlags	LCC2-3:gFEFlags	LCC2-4:gFEFlags	ControlType	lncRNA_ProbeName	Probe Sequence	lncRNA ID	Chromosome	Strand	Start	End	exoncount	exonstart	exonend	gene	description	alias	known lncRNA name	class	database	Sense	Intronic	Bidirectional	Intergenic(10k)	length	Antisense	HOX	lincRNA	enhancer
p25744	0.00836767	2.01965e-05	54.8712	up	6.31675	5.44998	4.16112	322.445	216.122	301.484	-6.27397	-6.48802	-6.97978	-0.654374	-1.07021	-0.683251	Not Detected	Not Detected	Not Detected	Detected	Detected	Detected	0	p25744	ACTTGTACAAACCATCCTGTGCAGTTTACAACAAAAGGAAGCGAAACAACTCCCCAGGCT	uc001iqp.1	10	+	21803939	21805798	2	21803939,21805124,	21803988,21805798,	AK055656	proteinID=;alignID=uc001iqp.1;kgID=uc001iqp.1;mRNA=AK055656;spID=;refseq=;protAcc=;description=Homo sapiens cDNA FLJ31094 fis, clone IMR321000165.;rfamAcc=;tRnaName=;	uc001iqp.1		Antisense	UCSC				ENST00000487107	723	YES	NO	NO	NO
p19376	0.0121681	7.50295e-05	49.445	up	5.80623	12.214	10.7025	525.988	394.171	392.856	-6.39555	-5.3238	-5.61688	0.0516021	-0.203231	-0.301335	Not Detected	Not Detected	Not Detected	Detected	Detected	Detected	0	p19376	TTTCCCATGCCCTTTAAAACACGTTATCAAATAGCAACAGGTGGTGCAATAACTAGACAA	TCONS_00023167	14	-	98425991	98426757	2	98425991,98426599,	98426157,98426757,	XLOC_011117	Gene_id=XLOC_011117;Gene_name=linc-ATG2B-2;Transcript_id=TCONS_00023167;Transcript_name=linc-ATG2B-2;	XLOC_011117		Intergenic	HumanLincRNACatalog					324	NO	NO	NO	NO
p40131_v4	0.0159822	0.000166138	44.9021	up	6.81056	6.55533	12.8744	465.61	227.44	436.219	-6.16538	-6.2216	-5.35031	-0.124306	-0.996568	-0.150283	Not Detected	Not Detected	Not Detected	Detected	Detected	Detected	0	p40131_v4	TCCTAATCTCCATAATGTGATACCTCCTGAGAGGCAGCCATTTGACACAGACACTTTTCT	XR_427355.1	3	+	83267382	83281509	3	83267382,83280669,83281363,	83267395,83280725,83281509,	none					RefSeq					215	NO	NO	NO	NO
p41497_v4	0.0155517	0.000150438	30.9951	up	3.46863	5.60358	3.49099	181.418	99.4705	99.3947	-7.13878	-6.44792	-7.23311	-1.48411	-2.18971	-2.28409	Not Detected	Not Detected	Not Detected	Detected	Detected	Detected	0	p41497_v4	TTTGGCTGTAAGTTCCTATCAAGATTCTACAAGAACATATTGATGCTCTGAAAGATAACC	XR_247136.1	8	-	16369369	16613034	3	16369369,16512524,16612859,	16369419,16512647,16613034,	none					RefSeq					348	NO	NO	NO	NO
p19375	0.00609404	3.97339e-06	29.3438	up	14.4893	14.3265	19.0264	535.13	381.231	434.245	-5.07623	-5.09365	-4.78682	0.076463	-0.251387	-0.156824	Not Detected	Not Detected	Not Detected	Detected	Detected	Detected	0	p19375	CATCTTTCCCATGCCCTTTAAAACACGTTATCAAATAGCAACAGGTGGTGCAATAACTAG	TCONS_00022864	14	-	98425867	98444406	3	98425867,98435609,98444313,	98426157,98435725,98444406,	XLOC_011117	Gene_id=XLOC_011117;Gene_name=linc-ATG2B-2;Transcript_id=TCONS_00022864;Transcript_name=linc-ATG2B-2;	XLOC_011117		Intergenic	HumanLincRNACatalog					499	NO	NO	NO	NO
p19377	0.0119343	7.06183e-05	24.926	up	12.8106	10.7185	20.3734	422.557	287.688	316.377	-5.25388	-5.51224	-4.68814	-0.264283	-0.657547	-0.613691	Not Detected	Not Detected	Not Detected	Detected	Detected	Detected	0	p19377	ATTTATATTCATCTGACTCCAGAAAGTTCCTGAGATTCCTCTGCTTCATCATCTTTCCCA	TCONS_00022865	14	-	98426032	98444438	4	98426032,98426599,98435609,98444313,	98426157,98426754,98435725,98444438,	XLOC_011117	Gene_id=XLOC_011117;Gene_name=linc-ATG2B-2;Transcript_id=TCONS_00022865;Transcript_name=linc-ATG2B-2;	XLOC_011117		Intergenic	HumanLincRNACatalog					521	NO	NO	NO	NO
p19374	0.0104448	4.68126e-05	23.5838	up	3.67358	4.72199	3.57999	112.949	91.8109	69.7348	-7.05596	-6.69487	-7.1968	-2.16775	-2.30532	-2.79538	Not Detected	Not Detected	Not Detected	Detected	Detected	Detected	0	p19374	TTTCCTGCTGGTAAATAACACTGAAATATAAAGAGACTGATCTCAGAGTGGTACAGATCT	TCONS_00022863	14	-	98425855	98444571	3	98425855,98435609,98444313,	98426157,98435807,98444571,	XLOC_011117	Gene_id=XLOC_011117;Gene_name=linc-ATG2B-2;Transcript_id=TCONS_00022863;Transcript_name=linc-ATG2B-2;	XLOC_011117		Intergenic	HumanLincRNACatalog					758	NO	NO	NO	NO
p4011	0.00952112	3.19309e-05	20.1131	up	4.88108	6.37065	4.40747	113.939	99.2005	87.5845	-6.64595	-6.26283	-6.8968	-2.15517	-2.19363	-2.46659	Not Detected	Not Detected	Not Detected	Detected	Detected	Detected	0	p4011	GCACCAGATGGCAACTGAAAATGACTGGATATCTATGAGAAGAGGATATTTAGAGAAAAT	ENST00000437698.1	13	-	34085466	34098459	3	34085466,34094094,34098374,	34085544,34094286,34098459,	ENSG00000230490.2	gene_id "ENSG00000230490.2"; transcript_id "ENST00000437698.1"; gene_type "lincRNA"; gene_status "NOVEL"; gene_name "RP11-141M1.3"; transcript_type "lincRNA"; transcript_status "KNOWN"; transcript_name "RP11-141M1.3-003"; level 2; havana_gene "OTTHUMG00000016714.2"; havana_transcript "OTTHUMT00000044449.1";	ENST00000437698.1		Intergenic	ENSEMBL					355	YES	NO	NO	NO
p13204	0.0317859	0.00116461	18.726	up	10.1821	6.13542	6.03955	75.757	181.517	159.944	-5.58518	-6.31711	-6.44231	-2.74398	-1.32195	-1.59777	Not Detected	Not Detected	Not Detected	Detected	Detected	Detected	0	p13204	CTGAAGAACCCCTTCCTGATATTGTCACTTTAACACATCTCTGTGGTTTTATTTTGAAAT	ENST00000515199.1	5	-	67827516	67829357	2	67827516,67829245,	67827744,67829357,	ENSG00000248359.1	gene_id "ENSG00000248359.1"; transcript_id "ENST00000515199.1"; gene_type "lincRNA"; gene_status "NOVEL"; gene_name "CTC-537E7.2"; transcript_type "lincRNA"; transcript_status "KNOWN"; transcript_name "CTC-537E7.2-001"; level 1; tag "basic"; tag "exp_conf"; havana_gene "OTTHUMG00000162335.1"; havana_transcript "OTTHUMT00000368584.1";	TCONS_00009686;XLOC_004859	CTC-537E7.2	Intergenic	ENSEMBL					340	NO	NO	NO	NO
p25971	0.00815709	1.79248e-05	18.2937	up	3.58122	4.82576	3.56453	77.7321	66.6917	64.5828	-7.0927	-6.66351	-7.20304	-2.70684	-2.76647	-2.90611	Not Detected	Not Detected	Not Detected	Detected	Detected	Detected	0	p25971	CTGTTCATGACGTATATGATGTGACATATTTTTCCACCAGATATTATGGGATAGAAGATG	uc002flc.1	16	-	88709698	88712089	1	88709698,	88712089,	BC028224	proteinID=;alignID=uc002flc.1;kgID=uc002flc.1;mRNA=BC028224;spID=;refseq=;protAcc=;description=Homo sapiens cDNA FLJ39808 fis, clone SPLEN2009081.;rfamAcc=;tRnaName=;	UCSC_3554_2391		Antisense	UCSC	ENST00000261623			ENST00000244241	2391	YES	NO	NO	NO
p16260	0.00682572	9.6262e-06	309.631	down	6746.21	7019.32	7844.53	33.7555	14.937	22.0328	3.78671	3.84285	3.90072	-3.91023	-4.92509	-4.45761	Detected	Detected	Detected	Detected	Not Detected	Not Detected	0	p16260	CATTCTCCATGTATCTATGAAGCCAAACCTAATAAAACCAGCTTTAATTTGTGCTCAAGA	ENST00000522365.1	8	+	84315992	84321135	2	84315992,84319926,	84316304,84321135,	ENSG00000253898.1	gene_id "ENSG00000253898.1"; transcript_id "ENST00000522365.1"; gene_type "lincRNA"; gene_status "NOVEL"; gene_name "RP11-51M18.1"; transcript_type "lincRNA"; transcript_status "KNOWN"; transcript_name "RP11-51M18.1-001"; level 2; tag "basic"; havana_gene "OTTHUMG00000164609.1"; havana_transcript "OTTHUMT00000379379.1";	TCONS_00014497;XLOC_006863		Intergenic	ENSEMBL					1521	NO	NO	NO	NO
p43774_v4	0.00558726	2.33516e-07	68.6367	down	2851.64	2779.81	3030.65	39.4378	36.6563	45.6247	2.54442	2.5065	2.52866	-3.68578	-3.62992	-3.40745	Detected	Detected	Detected	Detected	Detected	Detected	0	p43774_v4	ATTTATGGTGAGGAGAAAAGCAGCTGGTATCACACTCTACCCAAGTCCCAAAAGCAGGTT	NR_109925.1	21	-	19933582	20132130	4	19933582,19961844,20110241,20132091,	19934009,19961938,20110343,20132130,	none					RefSeq					662	NO	NO	NO	NO
p3357	0.00787415	1.48479e-05	43.0538	down	212.02	200.669	179.669	3.7106	4.10878	5.57735	-1.20509	-1.28559	-1.54755	-7.09563	-6.7872	-6.43961	Detected	Detected	Detected	Not Detected	Not Detected	Not Detected	0	p3357	ACTGCACATGTAGAACGGTGTTCCTCCTATGCTTGGGACAAATAAATCTCACAAAATCAA	ENST00000549807.1	12	-	104656091	104674500	2	104656091,104674061,	104656353,104674500,	ENSG00000257732.1	gene_id "ENSG00000257732.1"; transcript_id "ENST00000549807.1"; gene_type "antisense"; gene_status "NOVEL"; gene_name "RP11-818F20.5"; transcript_type "antisense"; transcript_status "KNOWN"; transcript_name "RP11-818F20.5-001"; level 2; tag "basic"; havana_gene "OTTHUMG00000170178.1"; havana_transcript "OTTHUMT00000407792.1";	ENST00000549807.1		Antisense	ENSEMBL				ENST00000378070	701	NO	NO	NO	NO
p44313_v4	0.00836767	2.01784e-05	39.5363	down	186.322	198.488	158.556	3.64934	4.23775	5.44668	-1.3915	-1.30136	-1.7279	-7.11965	-6.74261	-6.47381	Detected	Detected	Detected	Not Detected	Not Detected	Not Detected	0	p44313_v4	ACATTTTATACCCCAAAGGGTATACCCCATGGTGACGAAAATAAAATGAACATGTTGTAA	uc004fgb.3	X	-	151895977	151903184	4	151895977,151896559,151897081,151903103,	151896349,151896710,151897278,151903184,	CSAG4	NR_073432	Homo sapiens CSAG family, member 4 (pseudogene) (CSAG4), non-coding RNA.			UCSC					801	NO	NO	NO	NO
p15775	0.0095252	3.33113e-05	34.662	down	187.962	159.905	136.97	3.67182	4.35487	5.48815	-1.37885	-1.6132	-1.93903	-7.11079	-6.70328	-6.46287	Detected	Detected	Detected	Not Detected	Not Detected	Not Detected	0	p15775	TGTCTAAACATGTGTCTGGTCATTCCACGAAGAAAATGCAAATAATTTCAGGAATCATCA	ENST00000522914.1	8	-	75757082	75779171	4	75757082,75758111,75778752,75779099,	75757270,75758188,75778869,75779171,	ENSG00000253706.1	gene_id "ENSG00000253706.1"; transcript_id "ENST00000522914.1"; gene_type "processed_transcript"; gene_status "NOVEL"; gene_name "RP11-758M4.4"; transcript_type "processed_transcript"; transcript_status "KNOWN"; transcript_name "RP11-758M4.4-003"; level 2; havana_gene "OTTHUMG00000164543.1"; havana_transcript "OTTHUMT00000379169.1";	ENST00000522914.1		Antisense	ENSEMBL					454	YES	NO	NO	NO
p33605	0.00609404	1.65346e-06	26.7157	down	520.401	563.987	487.946	21.2124	17.9068	17.5534	0.0903302	0.205248	-0.106171	-4.58045	-4.66348	-4.78551	Detected	Detected	Detected	Detected	Not Detected	Not Detected	0	p33605	TTACACCCCAAAGAGTGTGCCCCATGGTGATGAAAATAAAGTGAACATGTTGCAAAATGA	ENST00000415810.1	X	-	151876742	151883038	5	151876742,151877316,151877943,151881744,151882977,	151877122,151877489,151878058,151881804,151883038,	ENSG00000197463.8	gene_id "ENSG00000197463.8"; transcript_id "ENST00000415810.1"; gene_type "antisense"; gene_status "KNOWN"; gene_name "CSAG3"; transcript_type "antisense"; transcript_status "KNOWN"; transcript_name "CSAG3-001"; level 2; tag "basic"; havana_gene "OTTHUMG00000022644.2"; havana_transcript "OTTHUMT00000058750.2";	ENST00000415810.1	CSAG3	Antisense	ENSEMBL	ENST00000356911, ENST00000356911		ENST00000331220, ENST00000409560	ENST00000329342	789	YES	NO	NO	NO
p5046	0.0133961	9.58851e-05	22.5596	down	142.383	190.697	163.544	5.53211	6.37431	9.73665	-1.77951	-1.35913	-1.68321	-6.51945	-6.15364	-5.63576	Detected	Detected	Detected	Not Detected	Not Detected	Not Detected	0	p5046	AAGTGGATAGCCTGTTACCGAAAACTGCTGGACTAAGACACTTGTAAGCCTGTCAATCTC	ENST00000334298.3	14	+	106938473	106951462	3	106938473,106944774,106950170,	106938644,106944968,106951462,	ENSG00000187156.4	gene_id "ENSG00000187156.4"; transcript_id "ENST00000334298.3"; gene_type "lincRNA"; gene_status "NOVEL"; gene_name "LINC00221"; transcript_type "lincRNA"; transcript_status "KNOWN"; transcript_name "LINC00221-002"; level 2; tag "basic"; havana_gene "OTTHUMG00000152084.1"; havana_transcript "OTTHUMT00000325180.1";	NR_027457;RefSeq_2000_1743	LINC00221	Intergenic	ENSEMBL					1657	NO	NO	NO	NO
p4770	0.0106964	4.98191e-05	21.2274	down	141.783	87.527	129.86	6.25538	4.25051	5.62528	-1.78561	-2.48261	-2.01594	-6.34219	-6.73828	-6.42726	Detected	Detected	Detected	Not Detected	Not Detected	Not Detected	0	p4770	GCACCTGAGTCCTGGTAAGTGCTCATATGATTGGCTCAATAAAAGAATAATAAATGAATT	ENST00000550122.1	14	+	29299455	29306864	4	29299455,29301211,29304002,29306458,	29299708,29301266,29304026,29306864,	ENSG00000258038.1	gene_id "ENSG00000258038.1"; transcript_id "ENST00000550122.1"; gene_type "lincRNA"; gene_status "NOVEL"; gene_name "CTD-2384A14.1"; transcript_type "lincRNA"; transcript_status "KNOWN"; transcript_name "CTD-2384A14.1-002"; level 2; havana_gene "OTTHUMG00000170368.1"; havana_transcript "OTTHUMT00000408708.1";	ENST00000550122.1	CTD-2384A14.1	Intergenic	ENSEMBL					738	NO	NO	NO	NO
p5357	0.00609404	5.55657e-06	21.0059	down	119.066	103.47	147.048	6.4369	4.86457	5.54124	-2.03753	-2.2412	-1.8366	-6.30092	-6.5436	-6.44898	Detected	Detected	Detected	Not Detected	Not Detected	Not Detected	0	p5357	TTGGTTTGGTCTCCCTCAACTCATCAATGAGCCTTTTTAAAAAGAATAATTCGGTACTTT	ENST00000555023.1	15	-	94439287	94440680	2	94439287,94440651,	94439658,94440680,	ENSG00000258754.2	gene_id "ENSG00000258754.2"; transcript_id "ENST00000555023.1"; gene_type "lincRNA"; gene_status "NOVEL"; gene_name "CTD-3049M7.1"; transcript_type "lincRNA"; transcript_status "KNOWN"; transcript_name "CTD-3049M7.1-008"; level 2; havana_gene "OTTHUMG00000171808.1"; havana_transcript "OTTHUMT00000415175.1";	ENST00000555023.1	CTD-3049M7.1	Intergenic	ENSEMBL					400	NO	NO	NO	NO
p21160	0.0417003	0.00216868	20.2031	down	285.097	304.293	342.985	22.8601	5.9254	23.6483	-0.777842	-0.684953	-0.614746	-4.47253	-6.259	-4.35553	Detected	Detected	Detected	Detected	Not Detected	Not Detected	0	p21160	TGGACGCTATCACAAACACATGGAAAATGGCCTTCCCTAGTTAATCCCAGCCAAACCAAA	TCONS_00003746	2	+	78339184	78354877	2	78339184,78354624,	78339226,78354877,	XLOC_001543	Gene_id=XLOC_001543;Gene_name=linc-REG3G-2;Transcript_id=TCONS_00003746;Transcript_name=linc-REG3G-2;	XLOC_001543		Intergenic	HumanLincRNACatalog					295	NO	NO	NO	NO
circRNA
ProbeName	p (Corr)	p	FC (abs)	Regulation	LCC2-2:gProcessedSignal(raw)	LCC2-3:gProcessedSignal(raw)	LCC2-4:gProcessedSignal(raw)	MCF-7-1:gProcessedSignal(raw)	MCF-7-5:gProcessedSignal(raw)	MCF-7-6:gProcessedSignal(raw)	LCC2-2:gProcessedSignal(normalized)	LCC2-3:gProcessedSignal(normalized)	LCC2-4:gProcessedSignal(normalized)	MCF-7-1:gProcessedSignal(normalized)	MCF-7-5:gProcessedSignal(normalized)	MCF-7-6:gProcessedSignal(normalized)	LCC2-2:gFEFlags	LCC2-3:gFEFlags	LCC2-4:gFEFlags	MCF-7-1:gFEFlags	MCF-7-5:gFEFlags	MCF-7-6:gFEFlags	ControlType	Chromosome	circStart	circEnd	Strand	Source	circRNAID	circbase ID	deepbase ID	genomic length	spliced seq length	best gene	best transcript	prefect exon/Intron info	core seq-CBC1	EntrezID	geneSymbol	miRNA number	miRNA	miRNA number more than 1	miRNA more than 1
hsa-circRNA8561-3_CBC1	0.00810856	3.1818e-06	80.6656	up	233.641	155.611	239.822	3.01596	3.62055	3.47202	-2.05424	-2.51646	-2.01392	-8.53482	-8.42643	-8.62501	Detected	Detected	Detected	Not Detected	Not Detected	Not Detected	0_x000D_	chr1	72241854	72400994	-	deepbase	hsa-circRNA8561-3		hsa-circRNA8561-3	159140	359	ENSG00000172260	ENST00000357731	72241855-72241980 exon:ENSE00003648526|72400762-72400994 exon:ENSE00003692571	ACATCTCCCCATCAGGTGTTATTTGGAAGA	257194	NEGR1	37	hsa-miR-3928-5p(2);hsa-miR-127-5p(1);hsa-miR-181a-2-3p(1);hsa-miR-2467-5p(1);hsa-miR-29b-1-5p(1);hsa-miR-29b-2-5p(1);hsa-miR-3150a-3p(1);hsa-miR-3157-5p(1);hsa-miR-363-3p(1);hsa-miR-365a-5p(1);hsa-miR-3677-5p(1);hsa-miR-3689d(1);hsa-miR-3926(1);hsa-miR-4443(1);hsa-miR-4520-3p(1);hsa-miR-4525(1);hsa-miR-4701-5p(1);hsa-miR-4755-3p(1);hsa-miR-500a-3p(1);hsa-miR-506-3p(1);hsa-miR-516b-5p(1);hsa-miR-5…	1	hsa-miR-3928-5p(2)
hsa_circ_0079212_CBC1	0.0163633	8.57633e-05	64.5343	up	250.575	243.874	225.304	2.72357	7.16064	5.99488	-1.95329	-1.86827	-2.10401	-8.68194	-7.44255	-7.83705	Detected	Detected	Detected	Not Detected	Not Detected	Not Detected	0_x000D_	chr7	3658711	3861215	+	circbase|deepbase	hsa_circ_0079212	hsa_circ_0079212	hsa-circRNA6982-14	202504	549	ENSG00000146555	ENST00000404826	3658712-3658871 exon:ENSE00001356191|3678636-3678742 exon:ENSE00001607591|3681590-3681737 exon:ENSE00001747520|3861082-3861215 exon:ENSE00001641593	ATTTGAGCATAGCAAATGATGTTGCTCCAT	221935	SDK1	89	hsa-miR-519d-5p(2);hsa-miR-639(2);hsa-miR-6735-5p(2);hsa-miR-1183(1);hsa-miR-1207-5p(1);hsa-miR-1226-3p(1);hsa-miR-1229-5p(1);hsa-miR-1257(1);hsa-miR-125a-3p(1);hsa-miR-138-5p(1);hsa-miR-149-5p(1);hsa-miR-185-5p(1);hsa-miR-188-5p(1);hsa-miR-19b-1-5p(1);hsa-miR-2117(1);hsa-miR-302a-3p(1);hsa-miR-302c-3p(1);hsa-miR-302d-3p(1);hsa-miR-3127-3p(1);hsa-miR-3191-5p(1);hsa-miR-338-3p(1);hsa-miR-3614-5p(1…	3	hsa-miR-519d-5p(2);hsa-miR-639(2);hsa-miR-6735-5p(2)
hsa_circ_0113489_CBC1	0.010514	7.78555e-06	63.7864	up	257.397	221.466	277.703	4.98734	4.01835	6.94642	-1.91453	-2.00732	-1.80234	-7.80917	-8.27604	-7.62451	Detected	Detected	Detected	Not Detected	Not Detected	Not Detected	0_x000D_	chr1	48825257	48865316	-	Rybak-Wolf2015	hsa_circ_0113489	hsa_circ_0113489		40059	608	ENSG00000132122	ENST00000371847	48825258-48825442 exon:ENSE00003529978|48850981-48851021 exon:ENSE00003549610|48860939-48861026 exon:ENSE00003672133|48865023-48865316 exon:ENSE00003539829	TTCTCTCAGGGAAAGGATAAATTTATTTAC	54558	SPATA6	63	hsa-miR-3189-3p(2);hsa-let-7d-3p(1);hsa-miR-1183(1);hsa-miR-1227-5p(1);hsa-miR-1238-3p(1);hsa-miR-1250-5p(1);hsa-miR-1273f(1);hsa-miR-1275(1);hsa-miR-1908-3p(1);hsa-miR-1909-5p(1);hsa-miR-2467-5p(1);hsa-miR-30c-1-3p(1);hsa-miR-30c-2-3p(1);hsa-miR-3127-5p(1);hsa-miR-3162-5p(1);hsa-miR-3194-5p(1);hsa-miR-365a-5p(1);hsa-miR-365b-5p(1);hsa-miR-4292(1);hsa-miR-431-5p(1);hsa-miR-4319(1);hsa-miR-4508(1)…	1	hsa-miR-3189-3p(2)
hsa_circ_0012389_CBC1	0.0260057	0.000490312	49.82	up	231.21	225.091	230.79	11.4111	4.79908	4.04812	-2.06933	-1.9839	-2.0693	-6.61507	-8.01988	-8.40353	Detected	Detected	Detected	Not Detected	Not Detected	Not Detected	0_x000D_	chr1	48917223	48918803	-	circbase|Rybak-Wolf2015|deepbase	hsa_circ_0012389	hsa_circ_0012389	hsa-circRNA8502-14	1580	187	ENSG00000132122	ENST00000371847	48917224-48917272 exon:ENSE00003673588|48918666-48918803 exon:ENSE00003510818	TTACACAGCTTGAATGTAACTTGCCCAGGA	54558	SPATA6	22	hsa-miR-3153(1);hsa-miR-3177-3p(1);hsa-miR-3622b-5p(1);hsa-miR-3916(1);hsa-miR-3926(1);hsa-miR-4435(1);hsa-miR-4505(1);hsa-miR-4669(1);hsa-miR-4716-3p(1);hsa-miR-4753-5p(1);hsa-miR-4795-5p(1);hsa-miR-5683(1);hsa-miR-5787(1);hsa-miR-6124(1);hsa-miR-6126(1);hsa-miR-6730-5p(1);hsa-miR-6753-5p(1);hsa-miR-6780b-5p(1);hsa-miR-6783-5p(1);hsa-miR-6808-3p(1);hsa-miR-764(1);hsa-miR-8089(1)	-	-
hsa_circ_0093209_CBC1	0.00748153	1.9821e-06	49.4527	up	140.479	153.94	132.917	3.80465	3.79501	3.75679	-2.78817	-2.53204	-2.86535	-8.19968	-8.35854	-8.51128	Detected	Detected	Detected	Not Detected	Not Detected	Not Detected	0_x000D_	chr10	15325876	15326104	-	Rybak-Wolf2015|deepbase	hsa_circ_0093209	hsa_circ_0093209	hsa-circRNA9062-1	228	228	ENSG00000148468	ENST00000378116	15325877-15326104 exon:ENSE00001164671	CAATCCGGTTACCTGAGGTGACGTTAAAGG	221061	FAM171A1	41	hsa-miR-138-5p(2);hsa-miR-1288-3p(1);hsa-miR-1587(1);hsa-miR-197-5p(1);hsa-miR-2467-3p(1);hsa-miR-29b-2-5p(1);hsa-miR-3180(1);hsa-miR-3180-3p(1);hsa-miR-34b-5p(1);hsa-miR-34c-5p(1);hsa-miR-3620-5p(1);hsa-miR-365a-5p(1);hsa-miR-3678-3p(1);hsa-miR-4443(1);hsa-miR-4449(1);hsa-miR-4498(1);hsa-miR-4686(1);hsa-miR-4734(1);hsa-miR-4763-3p(1);hsa-miR-4792(1);hsa-miR-486-3p(1);hsa-miR-5001-5p(1);hsa-miR-5…	1	hsa-miR-138-5p(2)
hsa_circ_0093208_CBC1	0.00748153	2.4823e-06	48.2715	up	106.23	126.257	126.333	2.76499	3.69711	3.36326	-3.19134	-2.81805	-2.93864	-8.66017	-8.39624	-8.67092	Detected	Detected	Detected	Not Detected	Not Detected	Not Detected	0_x000D_	chr10	15321195	15326104	-	Rybak-Wolf2015	hsa_circ_0093208	hsa_circ_0093208		4909	4909	ENSG00000148468	ENST00000378116	---	TACCAAATATTTTAGAGGTGACGTTAAAGG	221061	FAM171A1	100	hsa-miR-7111-5p(6);hsa-miR-4722-5p(5);hsa-miR-4739(5);hsa-miR-4763-3p(5);hsa-miR-6735-5p(5);hsa-miR-6751-5p(5);hsa-miR-6825-5p(5);hsa-miR-6851-5p(5);hsa-miR-6884-5p(5);hsa-miR-7110-3p(5);hsa-miR-1273f(4);hsa-miR-1273g-3p(4);hsa-miR-1304-3p(4);hsa-miR-197-5p(4);hsa-miR-211-3p(4);hsa-miR-3135b(4);hsa-miR-4326(4);hsa-miR-4640-5p(4);hsa-miR-4695-5p(4);hsa-miR-4728-5p(4);hsa-miR-5698(4);hsa-miR-608(4)…	100	hsa-miR-7111-5p(6);hsa-miR-4722-5p(5);hsa-miR-4739(5);hsa-miR-4763-3p(5);hsa-miR-6735-5p(5);hsa-miR-6751-5p(5);hsa-miR-6825-5p(5);hsa-miR-6851-5p(5);hsa-miR-6884-5p(5);hsa-miR-7110-3p(5);hsa-miR-1273f(4);hsa-miR-1273g-3p(4);hsa-miR-1304-3p(4);hsa-miR-197-5p(4);hsa-miR-211-3p(4);hsa-miR-3135b(4);hsa-miR-4326(4);hsa-miR-4640-5p(4);hsa-miR-4695-5p(4);hsa-miR-4728-5p(4);hsa-miR-5698(4);hsa-miR-608(4)…
hsa_circ_0116192_CBC1	0.00748153	2.06833e-06	45.8669	up	1388.74	1446.19	1627.05	32.8662	45.1893	52.0395	0.517177	0.699777	0.748304	-5.08891	-4.78473	-4.71925	Detected	Detected	Detected	Detected	Detected	Detected	0_x000D_	chr22	18391677	18392018	+	Rybak-Wolf2015	hsa_circ_0116192	hsa_circ_0116192		341	341	ENSG00000243156	ENST00000441493	---	TGCTGGCCCAGTGTGAAGAGGCCCTGAAGC	57553	MICAL3	43	hsa-miR-1178-3p(1);hsa-miR-130a-5p(1);hsa-miR-142-3p(1);hsa-miR-185-5p(1);hsa-miR-186-3p(1);hsa-miR-193b-5p(1);hsa-miR-199b-5p(1);hsa-miR-23c(1);hsa-miR-3689a-5p(1);hsa-miR-3689b-5p(1);hsa-miR-3689e(1);hsa-miR-3689f(1);hsa-miR-3692-5p(1);hsa-miR-4306(1);hsa-miR-4459(1);hsa-miR-4466(1);hsa-miR-4482-3p(1);hsa-miR-4512(1);hsa-miR-4632-5p(1);hsa-miR-4640-5p(1);hsa-miR-4706(1);hsa-miR-4710(1);hsa-miR-…	-	-
hsa-circRNA8502-13_CBC1	0.0208682	0.000218648	37.1403	up	123.11	138.887	108.113	2.79698	3.62082	8.13151	-2.97858	-2.68049	-3.16335	-8.64357	-8.42632	-7.39726	Detected	Detected	Detected	Not Detected	Not Detected	Not Detected	0_x000D_	chr1	48821389	48825442	-	deepbase	hsa-circRNA8502-13		hsa-circRNA8502-13	4053	237	ENSG00000132122	ENST00000371843	48821390-48821441 exon:ENSE00001456287|48825258-48825442 exon:ENSE00003529978	GAGATCCATGACCGGGTTATCAGGACACCC	54558	SPATA6	21	hsa-let-7d-3p(1);hsa-miR-1238-3p(1);hsa-miR-1250-5p(1);hsa-miR-1909-5p(1);hsa-miR-2467-5p(1);hsa-miR-30c-1-3p(1);hsa-miR-30c-2-3p(1);hsa-miR-3127-5p(1);hsa-miR-4319(1);hsa-miR-4508(1);hsa-miR-4674(1);hsa-miR-4685-5p(1);hsa-miR-526b-5p(1);hsa-miR-6132(1);hsa-miR-6737-5p(1);hsa-miR-6741-5p(1);hsa-miR-6761-5p(1);hsa-miR-6784-5p(1);hsa-miR-6803-5p(1);hsa-miR-6846-5p(1);hsa-miR-8077(1)	-	-
hsa_circ_0113488_CBC1	0.016499	8.78343e-05	36.4184	up	174.025	150.734	155.326	8.08471	4.45849	5.34099	-2.47924	-2.5624	-2.64059	-7.11225	-8.12608	-8.00367	Detected	Detected	Detected	Not Detected	Not Detected	Not Detected	0_x000D_	chr1	48821341	48865316	-	Rybak-Wolf2015	hsa_circ_0113488	hsa_circ_0113488		43975	708	ENSG00000132122	ENST00000371847	48821342-48821441 exon:ENSE00003554099|48825258-48825442 exon:ENSE00003529978|48850981-48851021 exon:ENSE00003549610|48860939-48861026 exon:ENSE00003672133|48865023-48865316 exon:ENSE00003539829	CAAAGACATTTATATGATAAATTTATTTAC	54558	SPATA6	63	hsa-miR-3189-3p(2);hsa-let-7d-3p(1);hsa-miR-1183(1);hsa-miR-1227-5p(1);hsa-miR-1238-3p(1);hsa-miR-1250-5p(1);hsa-miR-1273f(1);hsa-miR-1275(1);hsa-miR-1908-3p(1);hsa-miR-1909-5p(1);hsa-miR-2467-5p(1);hsa-miR-30c-1-3p(1);hsa-miR-30c-2-3p(1);hsa-miR-3127-5p(1);hsa-miR-3162-5p(1);hsa-miR-3194-5p(1);hsa-miR-365a-5p(1);hsa-miR-365b-5p(1);hsa-miR-4292(1);hsa-miR-431-5p(1);hsa-miR-4319(1);hsa-miR-4508(1)…	1	hsa-miR-3189-3p(2)
hsa_circ_0061768_CBC1	0.0142679	4.49605e-05	32.1917	up	310.569	431.241	479.413	18.4665	15.3735	15.4728	-1.64362	-1.04591	-1.01461	-5.92061	-6.34026	-6.46912	Detected	Detected	Detected	Detected	Not Detected	Not Detected	0_x000D_	chr21	41459096	41516658	-	circbase|deepbase	hsa_circ_0061768	hsa_circ_0061768	hsa-circRNA13194-1	57562	950	ENSG00000171587	ENST00000400454	41459097-41459214 exon:ENSE00001175254|41465648-41465801 exon:ENSE00001175262|41496122-41496255 exon:ENSE00001203423|41505781-41505936 exon:ENSE00001306377|41514485-41514631 exon:ENSE00001327150|41516418-41516658 exon:ENSE00001305503	ATGGATGAAAGACAGGCTCCCAAGAAACAT	1826	DSCAM	100	hsa-miR-1183(3);hsa-miR-1233-5p(3);hsa-miR-377-5p(3);hsa-miR-3130-5p(2);hsa-miR-432-5p(2);hsa-miR-639(2);hsa-miR-6736-5p(2);hsa-miR-6746-5p(2);hsa-miR-6770-5p(2);hsa-miR-6771-5p(2);hsa-miR-6778-5p(2);hsa-miR-6884-5p(2);hsa-miR-101-5p(1);hsa-miR-1178-3p(1);hsa-miR-1226-5p(1);hsa-miR-1229-3p(1);hsa-miR-1229-5p(1);hsa-miR-1234-3p(1);hsa-miR-1247-5p(1);hsa-miR-1253(1);hsa-miR-1254(1);hsa-miR-1262(1);…	12	hsa-miR-1183(3);hsa-miR-1233-5p(3);hsa-miR-377-5p(3);hsa-miR-3130-5p(2);hsa-miR-432-5p(2);hsa-miR-639(2);hsa-miR-6736-5p(2);hsa-miR-6746-5p(2);hsa-miR-6770-5p(2);hsa-miR-6771-5p(2);hsa-miR-6778-5p(2);hsa-miR-6884-5p(2)
hsa_circ_0071873_CBC1	0.00627614	6.39602e-07	121.632	down	7.58322	5.32563	6.0639	951.942	988.632	1068.68	-6.99958	-7.38531	-7.31949	-0.232713	-0.333352	-0.359171	Not Detected	Not Detected	Not Detected	Detected	Detected	Detected	0_x000D_	chr5	10992662	11098860	-	circbase|deepbase	hsa_circ_0071873	hsa_circ_0071873	hsa-circRNA14239	106198	748	ENSG00000169862	ENST00000304623	10992663-10992789 exon:ENSE00003652225|11018086-11018170 exon:ENSE00003487609|11022881-11023091 exon:ENSE00003627982|11082808-11082958 exon:ENSE00003542547|11098687-11098860 exon:ENSE00003616140	CCAACAACCGCTCAGTGGGATGGAGTAGGA	1501	CTNND2	100	hsa-miR-1226-5p(2);hsa-miR-1296-5p(2);hsa-miR-3127-3p(2);hsa-miR-4708-5p(2);hsa-miR-4728-3p(2);hsa-miR-5693(2);hsa-miR-6746-5p(2);hsa-miR-6811-3p(2);hsa-miR-6825-5p(2);hsa-let-7i-5p(1);hsa-miR-1184(1);hsa-miR-1205(1);hsa-miR-1224-5p(1);hsa-miR-1227-3p(1);hsa-miR-1233-5p(1);hsa-miR-1254(1);hsa-miR-1255b-2-3p(1);hsa-miR-1268a(1);hsa-miR-1268b(1);hsa-miR-1273f(1);hsa-miR-1273g-5p(1);hsa-miR-1299(1);…	9	hsa-miR-1226-5p(2);hsa-miR-1296-5p(2);hsa-miR-3127-3p(2);hsa-miR-4708-5p(2);hsa-miR-4728-3p(2);hsa-miR-5693(2);hsa-miR-6746-5p(2);hsa-miR-6811-3p(2);hsa-miR-6825-5p(2)
hsa_circ_0127571_CBC1	0.0117048	1.34811e-05	83.8879	down	7.62762	5.13354	10.0439	737.04	848.596	847.194	-6.99115	-7.43831	-6.59149	-0.601843	-0.553708	-0.694232	Not Detected	Not Detected	Not Detected	Detected	Detected	Detected	0_x000D_	chr5	11082807	11098860	-	Rybak-Wolf2015	hsa_circ_0127571	hsa_circ_0127571		16053	325	ENSG00000169862	ENST00000304623	11082808-11082958 exon:ENSE00003542547|11098687-11098860 exon:ENSE00003616140	ATAAGGAGCTCATCGTGGGATGGAGTAGGA	1501	CTNND2	57	hsa-miR-5693(2);hsa-let-7i-5p(1);hsa-miR-1184(1);hsa-miR-1205(1);hsa-miR-1255b-2-3p(1);hsa-miR-188-5p(1);hsa-miR-1912(1);hsa-miR-1913(1);hsa-miR-19b-1-5p(1);hsa-miR-19b-2-5p(1);hsa-miR-214-5p(1);hsa-miR-2278(1);hsa-miR-2682-3p(1);hsa-miR-3127-3p(1);hsa-miR-346(1);hsa-miR-3605-5p(1);hsa-miR-3677-5p(1);hsa-miR-3687(1);hsa-miR-378c(1);hsa-miR-3922-5p(1);hsa-miR-3939(1);hsa-miR-4252(1);hsa-miR-4270(1…	1	hsa-miR-5693(2)
hsa_circ_0125606_CBC1	0.0218516	0.000265464	72.9876	down	9.95834	5.99587	2.9982	450.641	547.573	643.791	-6.60648	-7.21429	-8.33564	-1.31161	-1.18573	-1.09033	Not Detected	Not Detected	Not Detected	Detected	Detected	Detected	0_x000D_	chr4	156618086	156643344	+	Rybak-Wolf2015	hsa_circ_0125606	hsa_circ_0125606		25258	1804	ENSG00000164116	ENST00000393832	156618087-156618274 exon:ENSE00002048956|156625084-156625145 exon:ENSE00003540521|156629388-156629446 exon:ENSE00003658266|156631694-156632403 exon:ENSE00003660035|156634250-156634735 exon:ENSE00003569870|156638311-156638454 exon:ENSE00003647482|156643190-156643344 exon:ENSE00003588352	CCCAACAACTTACAGGTCAAGTTCCTAACG	2982	GUCY1A3	100	hsa-miR-103a-2-5p(2);hsa-miR-1207-5p(2);hsa-miR-1224-5p(2);hsa-miR-1301-3p(2);hsa-miR-1321(2);hsa-miR-204-3p(2);hsa-miR-3074-5p(2);hsa-miR-30b-3p(2);hsa-miR-3127-5p(2);hsa-miR-3192-5p(2);hsa-miR-34a-5p(2);hsa-miR-3921(2);hsa-miR-4739(2);hsa-miR-4756-5p(2);hsa-miR-646(2);hsa-miR-6512-3p(2);hsa-miR-6514-5p(2);hsa-miR-6754-5p(2);hsa-miR-6761-5p(2);hsa-miR-6795-5p(2);hsa-miR-6829-3p(2);hsa-miR-6837-5…	24	hsa-miR-103a-2-5p(2);hsa-miR-1207-5p(2);hsa-miR-1224-5p(2);hsa-miR-1301-3p(2);hsa-miR-1321(2);hsa-miR-204-3p(2);hsa-miR-3074-5p(2);hsa-miR-30b-3p(2);hsa-miR-3127-5p(2);hsa-miR-3192-5p(2);hsa-miR-34a-5p(2);hsa-miR-3921(2);hsa-miR-4739(2);hsa-miR-4756-5p(2);hsa-miR-646(2);hsa-miR-6512-3p(2);hsa-miR-6514-5p(2);hsa-miR-6754-5p(2);hsa-miR-6761-5p(2);hsa-miR-6795-5p(2);hsa-miR-6829-3p(2);hsa-miR-6837-5…
hsa_circ_0140442_CBC1	0.016499	8.73814e-05	65.4446	down	7.33968	5.50912	12.9854	793.264	614.194	689.418	-7.04667	-7.33644	-6.22092	-0.495786	-1.02009	-0.991546	Not Detected	Not Detected	Not Detected	Detected	Detected	Detected	0_x000D_	chrX	5821117	5821907	-	Rybak-Wolf2015|deepbase	hsa_circ_0140442	hsa_circ_0140442	hsa-circRNA16030-2	790	790	ENSG00000146938	ENST00000381095	5821118-5821907 exon:ENSE00001648911	CTTCGCCAAAACTGGGTCTCTTCCAGAAGG	57502	NLGN4X	100	hsa-miR-1250-5p(2);hsa-miR-323b-5p(2);hsa-miR-410-5p(2);hsa-miR-494-5p(2);hsa-miR-6803-5p(2);hsa-miR-6815-5p(2);hsa-miR-6827-5p(2);hsa-miR-939-5p(2);hsa-miR-1181(1);hsa-miR-1207-3p(1);hsa-miR-1247-5p(1);hsa-miR-1251-3p(1);hsa-miR-1257(1);hsa-miR-1269a(1);hsa-miR-1273g-5p(1);hsa-miR-1275(1);hsa-miR-1307-3p(1);hsa-miR-1343-5p(1);hsa-miR-187-3p(1);hsa-miR-1908-5p(1);hsa-miR-195-3p(1);hsa-miR-196b-5p…	8	hsa-miR-1250-5p(2);hsa-miR-323b-5p(2);hsa-miR-410-5p(2);hsa-miR-494-5p(2);hsa-miR-6803-5p(2);hsa-miR-6815-5p(2);hsa-miR-6827-5p(2);hsa-miR-939-5p(2)
hsa_circ_0125605_CBC1	0.00735211	1.06899e-06	61.0538	down	7.92693	5.95118	6.21361	452.286	530.141	634.972	-6.93562	-7.22509	-7.2843	-1.30635	-1.23241	-1.11023	Not Detected	Not Detected	Not Detected	Detected	Detected	Detected	0_x000D_	chr4	156617957	156643344	+	Rybak-Wolf2015	hsa_circ_0125605	hsa_circ_0125605		25387	1933	ENSG00000164116	ENST00000455639	156617958-156618274 exon:ENSE00002068125|156625084-156625145 exon:ENSE00003540521|156629388-156629446 exon:ENSE00003658266|156631694-156632403 exon:ENSE00003660035|156634250-156634735 exon:ENSE00003569870|156638311-156638454 exon:ENSE00003647482|156643190-156643344 exon:ENSE00003588352	CCCAACAACTTACAGTCTCATATAAGAACT	2982	GUCY1A3	100	hsa-miR-6856-5p(3);hsa-miR-7161-3p(3);hsa-miR-103a-2-5p(2);hsa-miR-1207-5p(2);hsa-miR-1224-5p(2);hsa-miR-1301-3p(2);hsa-miR-1321(2);hsa-miR-204-3p(2);hsa-miR-3074-5p(2);hsa-miR-30b-3p(2);hsa-miR-3127-5p(2);hsa-miR-3192-5p(2);hsa-miR-34a-5p(2);hsa-miR-3921(2);hsa-miR-4739(2);hsa-miR-4756-5p(2);hsa-miR-646(2);hsa-miR-6512-3p(2);hsa-miR-6514-5p(2);hsa-miR-6754-5p(2);hsa-miR-6761-5p(2);hsa-miR-6768-3…	26	hsa-miR-6856-5p(3);hsa-miR-7161-3p(3);hsa-miR-103a-2-5p(2);hsa-miR-1207-5p(2);hsa-miR-1224-5p(2);hsa-miR-1301-3p(2);hsa-miR-1321(2);hsa-miR-204-3p(2);hsa-miR-3074-5p(2);hsa-miR-30b-3p(2);hsa-miR-3127-5p(2);hsa-miR-3192-5p(2);hsa-miR-34a-5p(2);hsa-miR-3921(2);hsa-miR-4739(2);hsa-miR-4756-5p(2);hsa-miR-646(2);hsa-miR-6512-3p(2);hsa-miR-6514-5p(2);hsa-miR-6754-5p(2);hsa-miR-6761-5p(2);hsa-miR-6768-3…
hsa-circRNA10978_CBC1	0.0231908	0.000323487	49.0043	down	8.08374	5.31963	2.64431	246.048	339.596	365.507	-6.90736	-7.38693	-8.51684	-2.18464	-1.87496	-1.90702	Not Detected	Not Detected	Not Detected	Detected	Detected	Detected	0_x000D_	chr16	7944254	7944397	-	deepbase	hsa-circRNA10978		hsa-circRNA10978	143	143	ENSG00000260289	ENST00000567103	7944255-7944397 exon:ENSE00002612373	CTAACCTAGGTAAAGTTGGAAGTACCCCAA	-	-	21	hsa-miR-1207-5p(1);hsa-miR-185-3p(1);hsa-miR-194-3p(1);hsa-miR-3161(1);hsa-miR-34a-5p(1);hsa-miR-34b-5p(1);hsa-miR-34c-5p(1);hsa-miR-4436a(1);hsa-miR-4632-5p(1);hsa-miR-4673(1);hsa-miR-4692(1);hsa-miR-5090(1);hsa-miR-518c-3p(1);hsa-miR-518f-3p(1);hsa-miR-6719-3p(1);hsa-miR-6735-5p(1);hsa-miR-6778-5p(1);hsa-miR-6808-5p(1);hsa-miR-6861-5p(1);hsa-miR-7108-5p(1);hsa-miR-7150(1)	-	-
hsa-circRNA15954-11_CBC1	0.0141649	4.04685e-05	47.7542	down	7.73928	10.5466	14.3204	698.818	635.859	653.8	-6.97019	-6.39956	-6.07974	-0.678668	-0.970078	-1.06808	Not Detected	Not Detected	Detected	Detected	Detected	Detected	0_x000D_	chr9	131864161	131865345	-	deepbase	hsa-circRNA15954-11		hsa-circRNA15954-11	1184	395	ENSG00000095321	ENST00000318080	131864162-131864336 exon:ENSE00003486223|131864679-131864844 exon:ENSE00003653857|131865292-131865345 exon:ENSE00003595681	ACACCCTCATCAAAGATTTGCTGCCAAACT	1384	CRAT	63	hsa-miR-6751-5p(2);hsa-miR-1227-5p(1);hsa-miR-1233-5p(1);hsa-miR-1251-5p(1);hsa-miR-125a-3p(1);hsa-miR-1273g-5p(1);hsa-miR-140-5p(1);hsa-miR-147a(1);hsa-miR-1538(1);hsa-miR-17-3p(1);hsa-miR-1914-3p(1);hsa-miR-216a-3p(1);hsa-miR-217(1);hsa-miR-27a-3p(1);hsa-miR-27b-3p(1);hsa-miR-2861(1);hsa-miR-29b-1-5p(1);hsa-miR-3156-5p(1);hsa-miR-3180-5p(1);hsa-miR-3605-5p(1);hsa-miR-361-3p(1);hsa-miR-3679-3p(1…	1	hsa-miR-6751-5p(2)
hsa-circRNA16030-3_CBC1	0.0191513	0.000155161	33.9752	down	7.2996	8.31453	16.0199	465.449	373.527	500.56	-7.05457	-6.74263	-5.91795	-1.26496	-1.73757	-1.45338	Not Detected	Not Detected	Detected	Detected	Detected	Detected	0_x000D_	chrX	5821117	5827280	-	deepbase	hsa-circRNA16030-3		hsa-circRNA16030-3	6163	976	ENSG00000146938	ENST00000381095	5821118-5821907 exon:ENSE00001648911|5827095-5827280 exon:ENSE00001655655	CTTCGCCAAAACTGGGGTTTTTAAGTACCG	57502	NLGN4X	100	hsa-miR-1250-5p(2);hsa-miR-323b-5p(2);hsa-miR-410-5p(2);hsa-miR-494-5p(2);hsa-miR-6803-5p(2);hsa-miR-6815-5p(2);hsa-miR-6823-5p(2);hsa-miR-6827-5p(2);hsa-miR-939-5p(2);hsa-miR-1178-5p(1);hsa-miR-1181(1);hsa-miR-1207-3p(1);hsa-miR-1247-5p(1);hsa-miR-1251-3p(1);hsa-miR-1257(1);hsa-miR-1269a(1);hsa-miR-1273g-5p(1);hsa-miR-1275(1);hsa-miR-129-5p(1);hsa-miR-1307-3p(1);hsa-miR-1343-5p(1);hsa-miR-186-3p…	9	hsa-miR-1250-5p(2);hsa-miR-323b-5p(2);hsa-miR-410-5p(2);hsa-miR-494-5p(2);hsa-miR-6803-5p(2);hsa-miR-6815-5p(2);hsa-miR-6823-5p(2);hsa-miR-6827-5p(2);hsa-miR-939-5p(2)
hsa_circ_0125603_CBC1	0.026365	0.000515374	33.2833	down	7.72793	5.29693	2.60691	150.103	228.841	261.423	-6.9723	-7.3931	-8.5374	-2.89764	-2.44444	-2.39054	Not Detected	Not Detected	Not Detected	Detected	Detected	Detected	0_x000D_	chr4	156617907	156638454	+	Rybak-Wolf2015|deepbase	hsa_circ_0125603	hsa_circ_0125603	hsa-circRNA6150-2	20547	1828	ENSG00000164116	ENST00000506455	156617908-156618274 exon:ENSE00003622306|156625084-156625145 exon:ENSE00003540521|156629388-156629446 exon:ENSE00003658266|156631694-156632403 exon:ENSE00003660035|156634250-156634735 exon:ENSE00003569870|156638311-156638454 exon:ENSE00003647482	GGAGAACCTATCAAGACATCCCAGTTACCA	2982	GUCY1A3	100	hsa-miR-6856-5p(3);hsa-miR-7161-3p(3);hsa-miR-103a-2-5p(2);hsa-miR-1207-5p(2);hsa-miR-1224-5p(2);hsa-miR-1244(2);hsa-miR-1301-3p(2);hsa-miR-1321(2);hsa-miR-204-3p(2);hsa-miR-3074-5p(2);hsa-miR-30b-3p(2);hsa-miR-3127-5p(2);hsa-miR-3131(2);hsa-miR-3192-5p(2);hsa-miR-34a-5p(2);hsa-miR-3921(2);hsa-miR-4739(2);hsa-miR-4756-5p(2);hsa-miR-5000-3p(2);hsa-miR-646(2);hsa-miR-6512-3p(2);hsa-miR-6514-5p(2);h…	29	hsa-miR-6856-5p(3);hsa-miR-7161-3p(3);hsa-miR-103a-2-5p(2);hsa-miR-1207-5p(2);hsa-miR-1224-5p(2);hsa-miR-1244(2);hsa-miR-1301-3p(2);hsa-miR-1321(2);hsa-miR-204-3p(2);hsa-miR-3074-5p(2);hsa-miR-30b-3p(2);hsa-miR-3127-5p(2);hsa-miR-3131(2);hsa-miR-3192-5p(2);hsa-miR-34a-5p(2);hsa-miR-3921(2);hsa-miR-4739(2);hsa-miR-4756-5p(2);hsa-miR-5000-3p(2);hsa-miR-646(2);hsa-miR-6512-3p(2);hsa-miR-6514-5p(2);h…
hsa-circRNA8179-3_CBC1	0.0186115	0.000143195	31.0847	down	8.99224	12.1721	16.9825	551.105	565.729	408.695	-6.75371	-6.19276	-5.83376	-1.02126	-1.13867	-1.7459	Not Detected	Not Detected	Detected	Detected	Detected	Detected	0_x000D_	chrX	152771986	152772381	+	deepbase	hsa-circRNA8179-3		hsa-circRNA8179-3	395	205	ENSG00000182492	ENST00000331595	152771987-152772097 exon:ENSE00003494157|152772288-152772381 exon:ENSE00003576457	CTCCAAGCTGTACAGAGATGGGCGGGAACC	633	BGN	39	hsa-miR-4538(2);hsa-miR-1182(1);hsa-miR-1208(1);hsa-miR-1266-5p(1);hsa-miR-1273g-5p(1);hsa-miR-15a-3p(1);hsa-miR-193a-5p(1);hsa-miR-194-3p(1);hsa-miR-1972(1);hsa-miR-22-5p(1);hsa-miR-23b-5p(1);hsa-miR-329-5p(1);hsa-miR-3663-5p(1);hsa-miR-3922-5p(1);hsa-miR-4270(1);hsa-miR-432-5p(1);hsa-miR-4453(1);hsa-miR-4677-5p(1);hsa-miR-4691-5p(1);hsa-miR-4721(1);hsa-miR-4732-5p(1);hsa-miR-4739(1);hsa-miR-475…	1	hsa-miR-4538(2)
microRNA
Gene ID	Score(d)	q-value(%)	Fold Change		ProbeSetID	MCF-7-1	MCF-7-5	MCF-7-6	LCC2-2	LCC2-3	LCC2-4	Probe Set ID	Probe Set Name	Accession	Transcript ID(Array Design)	Sequence Type	Species Scientific Name	Alignments	Sequence Length	Sequence	Genome Context	Clustered miRNAs within 10kb	Target Genes	GeneChip Array	Annotation Date	Sequence Source
20503786	12.5107	0	23.6498		20503786	32.5173	23.672	26.0111	518.411	662.327	771.336	20503786	MIMAT0002805_st	MIMAT0002805	hsa-miR-489-3p	miRNA	Homo sapiens	chr7:93113259-93113280 (-)	22	GUGACAUCACAUAUACGGCAGC	ENST00000359558 // sense // intron // 4 /// ENST00000360249 // sense // intron // 3 /// ENST00000394441 // sense // intron // 2 /// ENST00000415529 // sense // intron // 1 /// ENST00000421592 // sense // intron // 3 /// ENST00000423724 // sense // intron // 1 /// ENST00000426151 // sense // intron // 3 /// OTTHUMT00000254661 // sense // intron // 2 /// OTTHUMT00000341741 // sense // intron // 3 /…	hsa-mir-489 // chr7:93113248-93113331 (-) /// hsa-mir-653 // chr7:93112072-93112167 (-)	microcosm // ENST00000311737 // --- // predicted /// microcosm // ENST00000318487 // --- // predicted /// microcosm // ENST00000329969 // --- // predicted /// microcosm // ENST00000331024 // --- // predicted /// microcosm // ENST00000332991 // --- // predicted /// microcosm // ENST00000333650 // --- // predicted /// microcosm // ENST00000342519 // --- // predicted /// microcosm // ENST00000343761…	miRNA-4_0	Sep 22, 2016	miRBase
20500438	5.88511	0	9.5833		20500438	1.50178	1.50178	1.20651	18.0816	16.9912	7.79506	20500438	MIMAT0000253_st	MIMAT0000253	hsa-miR-10a-5p	miRNA	Homo sapiens	chr17:46657266-46657288 (-)	23	UACCCUGUAGAUCCGAAUUUGUG	ENST00000332503 // sense // 5UTR // 1 /// ENST00000460160 // sense // intron // 1 /// ENST00000465846 // antisense // intron // 2 /// ENST00000472863 // sense // intron // 1 /// ENST00000476342 // sense // intron // 1 /// ENST00000489475 // sense // intron // 1 /// ENST00000498678 // sense // intron // 1 /// ENST00000548801 // sense // exon // 1 /// ENST00000552000 // sense // intron // 1 /// OTT…	---	microcosm // ENST00000215770 // --- // predicted /// microcosm // ENST00000306768 // --- // predicted /// microcosm // ENST00000316131 // --- // predicted /// microcosm // ENST00000318298 // --- // predicted /// microcosm // ENST00000319163 // --- // predicted /// microcosm // ENST00000324089 // --- // predicted /// microcosm // ENST00000328749 // --- // predicted /// microcosm // ENST00000331024…	miRNA-4_0	Sep 22, 2016	miRBase
20502456	5.43075	0	4.6155		20502456	1.16519	1.16954	1.90842	5.72425	7.24338	6.16702	20502456	MIMAT0001639_st	MIMAT0001639	hsa-miR-409-3p	miRNA	Homo sapiens	chr14:101531683-101531704 (+)	22	GAAUGUUGCUCGGUGAACCCCU	---	hsa-mir-154 // chr14:101526092-101526175 (+) /// hsa-mir-369 // chr14:101531935-101532004 (+) /// hsa-mir-377 // chr14:101528387-101528455 (+) /// hsa-mir-409 // chr14:101531637-101531715 (+) /// hsa-mir-412 // chr14:101531784-101531874 (+) /// hsa-mir-410 // chr14:101532249-101532328 (+) /// hsa-mir-485 // chr14:101521756-101521828 (+) /// hsa-mir-496 // chr14:101526910-101527011 (+) /// hsa-mir…	microcosm // ENST00000246222 // --- // predicted /// microcosm // ENST00000287660 // --- // predicted /// microcosm // ENST00000288893 // --- // predicted /// microcosm // ENST00000332977 // --- // predicted /// microcosm // ENST00000341824 // --- // predicted /// microcosm // ENST00000354501 // --- // predicted /// microcosm // ENST00000357204 // --- // predicted /// microcosm // ENST00000359805…	miRNA-4_0	Sep 22, 2016	miRBase
20519538	3.2293	0	3.0799		20519538	2.17289	2.35002	1.6111	6.98252	8.41201	4.09206	20519538	MIMAT0019820_st	MIMAT0019820	hsa-miR-4713-5p	miRNA	Homo sapiens	chr15:51534397-51534418 (+)	22	UUCUCCCACUACCAGGCUCCCA	ENST00000260433 // antisense // intron // 2 /// ENST00000396402 // antisense // intron // 2 /// ENST00000396404 // antisense // intron // 3 /// ENST00000405011 // antisense // intron // 3 /// ENST00000405913 // antisense // intron // 1 /// ENST00000439712 // antisense // intron // 3 /// ENST00000453807 // antisense // intron // 3 /// ENST00000557858 // antisense // intron // 2 /// ENST00000557934…	---	MTI // --- // ABHD2 // validated /// MTI // --- // ACSL6 // validated /// MTI // --- // AIFM2 // validated /// MTI // --- // AMOTL2 // validated /// MTI // --- // ANKFY1 // validated /// MTI // --- // ANKRD52 // validated /// MTI // --- // ANKRD65 // validated /// MTI // --- // ANTXR2 // validated /// MTI // --- // AP4S1 // validated /// MTI // --- // APLN // validated /// MTI // --- // ARSE // v…	miRNA-4_0	Sep 22, 2016	miRBase
20500771	3.24691	0	2.7126		20500771	2.30171	2.73321	3.51018	5.51521	9.31124	8.58257	20500771	MIMAT0000446_st	MIMAT0000446	hsa-miR-127-3p	miRNA	Homo sapiens	chr14:101349372-101349393 (+)	22	UCGGAUCCGUCUGAGCUUGGCU	ENST00000534062 // antisense // exon // 1 /// OTTHUMT00000395127 // antisense // exon // 1	hsa-mir-127 // chr14:101349316-101349412 (+) /// hsa-mir-136 // chr14:101351039-101351120 (+) /// hsa-mir-337 // chr14:101340830-101340922 (+) /// hsa-mir-431 // chr14:101347344-101347457 (+) /// hsa-mir-433 // chr14:101348223-101348315 (+) /// hsa-mir-432 // chr14:101350820-101350913 (+) /// hsa-mir-665 // chr14:101341370-101341441 (+)	microcosm // ENST00000301436 // --- // predicted /// microcosm // ENST00000317839 // --- // predicted /// microcosm // ENST00000333616 // --- // predicted /// microcosm // ENST00000333971 // --- // predicted /// microcosm // ENST00000341636 // --- // predicted /// microcosm // ENST00000355575 // --- // predicted /// microcosm // ENST00000356014 // --- // predicted /// microcosm // ENST00000369364…	miRNA-4_0	Sep 22, 2016	miRBase
20500773	3.42264	0	2.3634		20500773	2.05575	1.46776	1.44751	3.58788	4.64695	3.45815	20500773	MIMAT0000447_st	MIMAT0000447	hsa-miR-134-5p	miRNA	Homo sapiens	chr14:101521031-101521052 (+)	22	UGUGACUGGUUGACCAGAGGGG	ENST00000385258 // sense // exon // 1	hsa-mir-134 // chr14:101521024-101521096 (+) /// hsa-mir-154 // chr14:101526092-101526175 (+) /// hsa-mir-377 // chr14:101528387-101528455 (+) /// hsa-mir-381 // chr14:101512257-101512331 (+) /// hsa-mir-382 // chr14:101520643-101520718 (+) /// hsa-mir-485 // chr14:101521756-101521828 (+) /// hsa-mir-487a // chr14:101518783-101518862 (+) /// hsa-mir-496 // chr14:101526910-101527011 (+) /// hsa-mi…	microcosm // ENST00000257935 // --- // predicted /// microcosm // ENST00000284414 // --- // predicted /// microcosm // ENST00000296662 // --- // predicted /// microcosm // ENST00000306232 // --- // predicted /// microcosm // ENST00000309009 // --- // predicted /// microcosm // ENST00000312946 // --- // predicted /// microcosm // ENST00000327235 // --- // predicted /// microcosm // ENST00000327975…	miRNA-4_0	Sep 22, 2016	miRBase
20500798	2.88751	3.6315	2.3234		20500798	34.4631	41.7823	58.4438	108.97	117.523	82.4219	20500798	MIMAT0000461_st	MIMAT0000461	hsa-miR-195-5p	miRNA	Homo sapiens	chr17:6920986-6921006 (-)	21	UAGCAGCACAGAAAUAUUGGC	ENST00000443997 // sense // intron // 1 /// ENST00000572453 // sense // exon // 1 /// ENST00000572547 // sense // intron // 1 /// OTTHUMT00000450298 // sense // intron // 1 /// OTTHUMT00000450299 // sense // intron // 1 /// OTTHUMT00000450300 // sense // exon // 1	hsa-mir-195 // chr17:6920934-6921020 (-) /// hsa-mir-497 // chr17:6921230-6921341 (-)	microcosm // ENST00000308935 // --- // predicted /// microcosm // ENST00000312710 // --- // predicted /// microcosm // ENST00000315806 // --- // predicted /// microcosm // ENST00000317414 // --- // predicted /// microcosm // ENST00000331747 // --- // predicted /// microcosm // ENST00000334042 // --- // predicted /// microcosm // ENST00000339271 // --- // predicted /// microcosm // ENST00000340191…	miRNA-4_0	Sep 22, 2016	miRBase
20504357	3.58032	0	1.9818		20504357	265.786	275.145	237.767	444.627	530.297	573.97	20504357	MIMAT0003283_st	MIMAT0003283	hsa-miR-615-3p	miRNA	Homo sapiens	chr12:54427794-54427815 (+)	22	UCCGAGCCUGGGUCUCCCUCUU	ENST00000303406 // sense // intron // 1 /// ENST00000312492 // sense // intron // 1 /// ENST00000512206 // sense // intron // 1 /// ENST00000513209 // sense // intron // 1 /// OTTHUMT00000358947 // sense // intron // 1 /// OTTHUMT00000358948 // sense // intron // 1 /// OTTHUMT00000358949 // sense // intron // 1 /// OTTHUMT00000358964 // sense // intron // 1	---	microcosm // ENST00000301831 // --- // predicted /// microcosm // ENST00000325371 // --- // predicted /// microcosm // ENST00000329493 // --- // predicted /// microcosm // ENST00000330282 // --- // predicted /// microcosm // ENST00000330739 // --- // predicted /// microcosm // ENST00000332289 // --- // predicted /// microcosm // ENST00000332902 // --- // predicted /// microcosm // ENST00000333436…	miRNA-4_0	Sep 22, 2016	miRBase
20500758	2.53992	3.6315	1.9384		20500758	19.1084	24.2667	29.551	53.2267	48.3195	38.8066	20500758	MIMAT0000438_st	MIMAT0000438	hsa-miR-152-3p	miRNA	Homo sapiens	chr17:46114540-46114560 (-)	21	UCAGUGCAUGACAGAACUUGG	ENST00000006101 // sense // intron // 2 /// ENST00000580174 // sense // intron // 1 /// ENST00000582553 // sense // intron // 1 /// ENST00000584666 // sense // intron // 1 /// OTTHUMT00000442953 // sense // intron // 1 /// OTTHUMT00000442955 // sense // intron // 1 /// OTTHUMT00000442957 // sense // intron // 1	---	microcosm // ENST00000302336 // --- // predicted /// microcosm // ENST00000308911 // --- // predicted /// microcosm // ENST00000328749 // --- // predicted /// microcosm // ENST00000333401 // --- // predicted /// microcosm // ENST00000340442 // --- // predicted /// microcosm // ENST00000354683 // --- // predicted /// microcosm // ENST00000376267 // --- // predicted /// microcosm // ENST00000377806…	miRNA-4_0	Sep 22, 2016	miRBase
20538120	2.84204	3.6315	1.8973		20538120	1.00466	1.51	1.16519	2.33471	2.18337	2.36831	20538120	U102_st	U102	U102	CDBox	Homo sapiens	chr13:27829201-27829272 (+)	72	AGCTTAATGATGACTGTTTTTTTTGATTGCTTGAAGCAATGTGAAAAACACATTTCACCGGCTCTGAAAGCT	---	---	---	miRNA-4_0	Sep 22, 2016	snoRNABase
20504557	-6.38025	0	0.1179		20504557	12.3027	6.70578	6.01993	0.840726	0.924661	1.04756	20504557	MIMAT0003882_st	MIMAT0003882	hsa-miR-767-5p	miRNA	Homo sapiens	chrX:151561953-151561975 (-)	23	UGCACCAUGGUUGUCUGAGCAUG	ENST00000370311 // sense // intron // 1 /// ENST00000370314 // sense // intron // 1 /// OTTHUMT00000060921 // sense // intron // 1 /// OTTHUMT00000060922 // sense // intron // 1	hsa-mir-105-1 // chrX:151560691-151560771 (-) /// hsa-mir-105-2 // chrX:151562884-151562964 (-) /// hsa-mir-767 // chrX:151561893-151562001 (-)	microcosm // ENST00000296662 // --- // predicted /// microcosm // ENST00000318298 // --- // predicted /// microcosm // ENST00000320470 // --- // predicted /// microcosm // ENST00000321602 // --- // predicted /// microcosm // ENST00000327378 // --- // predicted /// microcosm // ENST00000330192 // --- // predicted /// microcosm // ENST00000333401 // --- // predicted /// microcosm // ENST00000335055…	miRNA-4_0	Sep 22, 2016	miRBase
20500192	-3.58208	0	0.2122		20500192	9.11708	6.77292	3.31753	1.0809	1.63941	1.10481	20500192	MIMAT0000102_st	MIMAT0000102	hsa-miR-105-5p	miRNA	Homo sapiens	chrX:151560737-151560759 (-) /// chrX:151562930-151562952 (-)	23	UCAAAUGCUCAGACUCCUGUGGU	ENST00000370311 // sense // intron // 1 /// ENST00000370314 // sense // intron // 1 /// OTTHUMT00000060921 // sense // intron // 1 /// OTTHUMT00000060922 // sense // intron // 1 /// ENST00000370311 // sense // intron // 1 /// ENST00000370314 // sense // intron // 1 /// OTTHUMT00000060921 // sense // intron // 1 /// OTTHUMT00000060922 // sense // intron // 1	hsa-mir-105-1 // chrX:151560691-151560771 (-) /// hsa-mir-105-2 // chrX:151562884-151562964 (-) /// hsa-mir-767 // chrX:151561893-151562001 (-) /// hsa-mir-105-1 // chrX:151560691-151560771 (-) /// hsa-mir-105-2 // chrX:151562884-151562964 (-) /// hsa-mir-767 // chrX:151561893-151562001 (-)	microcosm // ENST00000306768 // --- // predicted /// microcosm // ENST00000326269 // --- // predicted /// microcosm // ENST00000327235 // --- // predicted /// microcosm // ENST00000333385 // --- // predicted /// microcosm // ENST00000339183 // --- // predicted /// microcosm // ENST00000341664 // --- // predicted /// microcosm // ENST00000367340 // --- // predicted /// microcosm // ENST00000369529…	miRNA-4_0	Sep 22, 2016	miRBase
20500462	-7.92158	0	0.2884		20500462	103.608	108.261	119.896	32.8898	32.7822	29.9041	20500462	MIMAT0000266_st	MIMAT0000266	hsa-miR-205-5p	miRNA	Homo sapiens	chr1:209605511-209605532 (+)	22	UCCUUCAUUCCACCGGAGUCUG	ENST00000366437 // sense // exon // 4 /// ENST00000429156 // sense // exon // 5 /// ENST00000431096 // sense // exon // 4 /// ENST00000433108 // sense // exon // 2 /// ENST00000440276 // sense // exon // 4 /// ENST00000451937 // sense // exon // 4 /// ENST00000458250 // sense // intron // 3 /// ENST00000603283 // sense // exon // 3 /// OTTHUMT00000088231 // sense // exon // 2 /// OTTHUMT000000882…	---	microcosm // ENST00000273343 // --- // predicted /// microcosm // ENST00000312412 // --- // predicted /// microcosm // ENST00000324999 // --- // predicted /// microcosm // ENST00000329615 // --- // predicted /// microcosm // ENST00000330192 // --- // predicted /// microcosm // ENST00000330739 // --- // predicted /// microcosm // ENST00000340655 // --- // predicted /// microcosm // ENST00000341370…	miRNA-4_0	Sep 22, 2016	miRBase
20515637	-3.39989	0	0.391		20515637	13.5184	12.1048	9.15745	4.08406	5.75908	3.80793	20515637	MIMAT0015079_st	MIMAT0015079	hsa-miR-3195	miRNA	Homo sapiens	chr20:60639868-60639884 (+)	17	CGCGCCGGGCCCGGGUU	ENST00000252996 // antisense // exon // 1 /// ENST00000436129 // antisense // exon // 3 /// OTTHUMT00000079968 // antisense // exon // 1 /// OTTHUMT00000079969 // antisense // exon // 3	---	MTI // --- // AIP // validated /// MTI // --- // ARC // validated /// MTI // --- // C10orf55 // validated /// MTI // --- // C2orf82 // validated /// MTI // --- // CASZ1 // validated /// MTI // --- // CTDNEP1 // validated /// MTI // --- // HMX1 // validated /// MTI // --- // INO80E // validated /// MTI // --- // ISL2 // validated /// MTI // --- // LHFPL3 // validated /// MTI // --- // MIB2 // vali…	miRNA-4_0	Sep 22, 2016	miRBase
20506825	-5.05166	0	0.4115		20506825	2.14462	2.35721	2.03177	0.992049	0.813079	0.887355	20506825	MIMAT0005887_st	MIMAT0005887	hsa-miR-1299	miRNA	Homo sapiens	chr9:69002239-69002260 (-)	22	UUCUGGAAUUCUGUGUGAGGGA	---	---	MTI // --- // ADAMTS5 // validated /// MTI // --- // AGTR2 // validated /// MTI // --- // ATP1B3 // validated /// MTI // --- // AVL9 // validated /// MTI // --- // B3GNT2 // validated /// MTI // --- // BACE2 // validated /// MTI // --- // BEND6 // validated /// MTI // --- // C1orf109 // validated /// MTI // --- // C8A // validated /// MTI // --- // CCDC140 // validated /// MTI // --- // CCDC158 /…	miRNA-4_0	Sep 22, 2016	miRBase
20533003	-3.56076	0	0.4887		20533003	3.31348	3.31348	3.95913	1.85628	1.47221	1.85628	20533003	ENSG00000207217_st	ENSG00000207217	ENSG00000207217	snoRNA	Homo sapiens	chr7:6056508-6056642 (+)	135	GCATGGGTTTGGATTATGACAGGCCCATCCCCCTGGACCTCTCATAGTGCCCCATGCCAGAGCAAACTGTGGCCCCGAACCATTGCCTGGCTTCTGTACCCGTGGGCCACTGGCACTGAAGAGGGTTACACAGTG	---	---	---	miRNA-4_0	Sep 22, 2016	Ensembl
mRNA
ProbeName	p (Corr)	p	FC (abs)	Regulation	MCF-7-1:gProcessedSignal(raw)	MCF-7-5:gProcessedSignal(raw)	MCF-7-6:gProcessedSignal(raw)	LCC2-2:gProcessedSignal(raw)	LCC2-3:gProcessedSignal(raw)	LCC2-4:gProcessedSignal(raw)	MCF-7-1:gProcessedSignal(normalized)	MCF-7-5:gProcessedSignal(normalized)	MCF-7-6:gProcessedSignal(normalized)	LCC2-2:gProcessedSignal(normalized)	LCC2-3:gProcessedSignal(normalized)	LCC2-4:gProcessedSignal(normalized)	MCF-7-1:gFEFlags	MCF-7-5:gFEFlags	MCF-7-6:gFEFlags	LCC2-2:gFEFlags	LCC2-3:gFEFlags	LCC2-4:gFEFlags	ControlType	mRNA_ProbeName	ProbeID	PrimaryAccession	RefSeqAccession	GenbankAccession	UniGeneID	EntrezGeneID	GeneSymbol	GeneName	EnsemblID	TIGRID	GO	Description	GenomicCoordinates	Cytoband	Sequence
A_33_P3372332	0.00609404	2.43898e-06	431.102	up	19.7109	13.1876	19.5616	7838.88	7670.68	6014.72	-4.63223	-5.21316	-4.7468	3.94915	4.07923	3.63509	Not Detected	Not Detected	Detected	Detected	Detected	Detected	0	A_33_P3372332	A_33_P3372332	NM_000101	NM_000101	NM_000101	Hs.513803	1535	CYBA	cytochrome b-245, alpha polypeptide	ENST00000562209	THC2558072	GO:0001938(positive regulation of endothelial cell proliferation)|GO:0002474(antigen processing and presentation of peptide antigen via MHC class I)|GO:0002479(antigen processing and presentation of exogenous peptide antigen via MHC class I, TAP-dependent)|GO:0003106(negative regulation of glomerular filtration by angiotensin)|GO:0005515(protein binding)|GO:0005739(mitochondrion)|GO:0005768(endos…	Homo sapiens cytochrome b-245, alpha polypeptide (CYBA), mRNA [NM_000101]	chr16:88713223-88713164	hs|16q24.3	TGGTGAAGCTGTTCGGGCCCTTTACCAGGAATTACTATGTTCGGGCCGTCCTGCATCTCC
A_33_P3293164	0.00609404	4.10861e-06	327	up	18.4744	21.0323	20.751	5922.24	8188.24	5161.18	-4.72569	-4.53974	-4.66164	3.54464	4.17343	3.4143	Detected	Not Detected	Detected	Detected	Detected	Detected	0	A_33_P3293164	A_33_P3293164	NM_001275	NM_001275	NM_001275	Hs.150793	1113	CHGA	chromogranin A (parathyroid secretory protein 1)	ENST00000613166	THC2496186	GO:0005576(extracellular region)|GO:0008217(regulation of blood pressure)|GO:0030141(secretory granule)|GO:0030658(transport vesicle membrane)|GO:0048471(perinuclear region of cytoplasm)	Homo sapiens chromogranin A (parathyroid secretory protein 1) (CHGA), transcript variant 1, mRNA [NM_001275]	chr14:93401545-93401604	hs|14q32.12	CTTTTGGTGAAAGCTGAGAACTCCTGACTGTAACATATTCTGTATGAACTTTATCTAAAG
A_23_P21092	0.0125372	8.22702e-05	86.4914	up	3.20843	4.47044	3.32943	220.809	455.335	272.817	-7.25128	-6.77385	-7.30147	-1.20063	0.00487343	-0.827403	Not Detected	Not Detected	Not Detected	Detected	Detected	Detected	0	A_23_P21092	A_23_P21092	NM_001740	NM_001740	NM_001740	Hs.106857	794	CALB2	calbindin 2	ENST00000467817	NP160880	GO:0005509(calcium ion binding)|GO:0005634(nucleus)|GO:0005737(cytoplasm)|GO:0005921(gap junction)|GO:0051480(cytosolic calcium ion homeostasis)	Homo sapiens calbindin 2 (CALB2), transcript variant CALB2, mRNA [NM_001740]	chr16:71419509-71423668	hs|16q22.2	GCTGGATGCCCTTTTGAAGGATCTGTACGAGAAAAACAAAAAGGAAATGAATATTCAACA
A_32_P152767	0.00609404	2.8919e-06	75.0832	up	3.70408	4.74511	3.53488	294.036	289.959	273.829	-7.04404	-6.68783	-7.21509	-0.787435	-0.646203	-0.82206	Not Detected	Not Detected	Not Detected	Detected	Detected	Detected	0	A_32_P152767	A_32_P152767	NM_207371	NM_207371	NM_207371	Hs.350848	387640	SKIDA1	SKI/DACH domain containing 1	ENST00000449193	THC2492860	GO:0005634(nucleus)	Homo sapiens SKI/DACH domain containing 1 (SKIDA1), mRNA [NM_207371]	chr10:21802598-21802539	hs|10p12.31	CAGAGGTGACTATCTATATTTGCACTTAAAATCAAAGTAGTTCAACATGCAAATGCTAGG
A_24_P787897	0.00626203	6.02209e-06	50.1391	up	3.38802	4.65002	3.5681	180.161	195.773	178.337	-7.17271	-6.71703	-7.20159	-1.49414	-1.21287	-1.44073	Not Detected	Not Detected	Not Detected	Detected	Detected	Detected	0	A_24_P787897	A_24_P787897	NM_022166	NM_022166	NM_022166	Hs.22907	64131	XYLT1	xylosyltransferase I	ENST00000261381	THC2629551	GO:0000139(Golgi membrane)|GO:0005576(extracellular region)|GO:0005789(endoplasmic reticulum membrane)|GO:0006024(glycosaminoglycan biosynthetic process)|GO:0008375(acetylglucosaminyltransferase activity)|GO:0015012(heparan sulfate proteoglycan biosynthetic process)|GO:0016021(integral to membrane)|GO:0030158(protein xylosyltransferase activity)|GO:0030206(chondroitin sulfate biosynthetic process…	Homo sapiens xylosyltransferase I (XYLT1), mRNA [NM_022166]	chr16:17196526-17196467	hs|16p12.3	TGAACTATCTGAAATTGACCAGTAATCAAAGTTCCAATCATCTGAATGCTTTTCCTTGAG
A_21_P0008484	0.0095252	3.4306e-05	48.1874	up	12.3325	7.31575	12.6723	610.659	408.035	455.784	-5.30875	-6.06326	-5.37314	0.26694	-0.153361	-0.0869848	Not Detected	Not Detected	Not Detected	Detected	Detected	Detected	0	A_21_P0008484	A_21_P0008484	ENST00000512901			Hs.651477	388011	LINC01550	long intergenic non-protein coding RNA 1550	ENST00000512901	NP1160965		long intergenic non-protein coding RNA 1550 [Source:HGNC Symbol;Acc:HGNC:20111] [ENST00000512901]	chr14:98426055-98425996	hs|14q32.2	CATCTTTCCCATGCCCTTTAAAACACGTTATCAAATAGCAACAGGTGGTGCAATAACTAG
A_33_P3302632	0.00609404	4.73294e-06	36.0262	up	55.7364	61.3823	56.3606	1739.11	2106.05	2185.27	-3.1326	-2.99452	-3.22013	1.77685	2.21442	2.17441	Detected	Detected	Detected	Detected	Detected	Detected	0	A_33_P3302632	A_33_P3302632	NM_003523	NM_003523	NM_003523	Hs.534369	8344	HIST1H2BE	histone cluster 1, H2be			GO:0000786(nucleosome)|GO:0002227(innate immune response in mucosa)|GO:0003677(DNA binding)|GO:0005615(extracellular space)|GO:0005634(nucleus)|GO:0005654(nucleoplasm)|GO:0006325(chromatin organization)|GO:0006334(nucleosome assembly)|GO:0019731(antibacterial humoral response)|GO:0046982(protein heterodimerization activity)|GO:0050830(defense response to Gram-positive bacterium)|GO:0070062(extrac…	Homo sapiens histone cluster 1, H2be (HIST1H2BE), mRNA [NM_003523]	chr6:26184399-26184458	hs|6p22.2	AAGTAAACTTGTCCCTGCAACTGCCTTAGTAAACCCAAAGGCTCTTTTCAGAGCCACTCA
A_33_P3250209	0.00952112	3.1331e-05	24.4196	up	4.92311	5.37518	3.65207	128.403	94.1532	103.34	-6.63358	-6.50796	-7.16803	-1.98275	-2.26897	-2.22794	Not Detected	Not Detected	Not Detected	Detected	Detected	Detected	0	A_33_P3250209	A_33_P3250209	NM_207371	NM_207371	NM_207371	Hs.350848	387640	SKIDA1	SKI/DACH domain containing 1	ENST00000487107	THC2492860	GO:0005634(nucleus)	Homo sapiens SKI/DACH domain containing 1 (SKIDA1), mRNA [NM_207371]	chr10:21808496-21808437	hs|10p12.31	GTTGTAGTTGCAAACACTGAACAGTTAAGAAGATTTTGCCGAATTTTGCAAAGCAGCCAA
A_21_P0008483	0.0159822	0.000162626	23.7323	up	9.62404	15.9752	21.3319	422.845	297.312	309.56	-5.66651	-4.93651	-4.62181	-0.263297	-0.610078	-0.645115	Not Detected	Not Detected	Detected	Detected	Detected	Detected	0	A_21_P0008483	A_21_P0008483	ENST00000512901			Hs.651477	388011	LINC01550	long intergenic non-protein coding RNA 1550	ENST00000512901	NP1160965		long intergenic non-protein coding RNA 1550 [Source:HGNC Symbol;Acc:HGNC:20111] [ENST00000512901]	chr14:98426104-98426045	hs|14q32.2	ATTTATATTCATCTGACTCCAGAAAGTTCCTGAGATTCCTCTGCTTCATCATCTTTCCCA
A_23_P8240	0.00965523	3.51384e-05	23.574	up	43.7218	42.3737	69.9597	1152.72	1245.76	1049.72	-3.48287	-3.52917	-2.9083	1.18354	1.4569	1.1166	Detected	Detected	Detected	Detected	Detected	Detected	0	A_23_P8240	A_23_P8240	NM_012135	NM_012135	NM_012135	Hs.140944	26240	FAM50B	family with sequence similarity 50, member B	ENST00000380274	THC2471270	GO:0005634(nucleus)	Homo sapiens family with sequence similarity 50, member B (FAM50B), mRNA [NM_012135]	chr6:3851193-3851252	hs|6p25.2	CTTGGTTGGTCTTTTCTGAGTATTTTAGTGTTGCCACCTGGATTTGCTGCATTGCTCTGC
A_23_P96291	0.00558726	4.21425e-07	585.827	down	4003.87	3857.06	3217.28	6.25488	6.24119	5.61978	3.03403	2.97902	2.61488	-6.3423	-6.18409	-6.42868	Detected	Detected	Detected	Not Detected	Not Detected	Not Detected	0	A_23_P96291	A_23_P96291	NM_004988	NM_004988	NM_004988	Hs.72879	4100	MAGEA1	melanoma antigen family A, 1	ENST00000356661	THC2476756	GO:0000122(negative regulation of transcription from RNA polymerase II promoter)|GO:0005515(protein binding)|GO:0005634(nucleus)|GO:0005737(cytoplasm)|GO:0005886(plasma membrane)|GO:0006351(transcription, DNA-dependent)|GO:0042826(histone deacetylase binding)|GO:0045746(negative regulation of Notch signaling pathway)	Homo sapiens melanoma antigen family A, 1 (MAGEA1), mRNA [NM_004988]	chrX:152481769-152481710	hs|Xq28	CAGATTGGGAAATCCATTCTATTTTGTGAATTGGGATAATAACAGCAGTGGAATAAGTAC
A_21_P0005616	0.00577675	9.84256e-07	450.639	down	2275.43	2397.35	2813.93	6.81676	4.07861	5.35576	2.21878	2.29295	2.42162	-6.2182	-6.79783	-6.4981	Detected	Detected	Detected	Not Detected	Not Detected	Not Detected	0	A_21_P0005616	A_21_P0005616	NR_122034	NR_122034	NR_122034	Hs.399852	103352670	LINC01419	long intergenic non-protein coding RNA 1419	ENST00000522365	THC2497639		Homo sapiens long intergenic non-protein coding RNA 1419 (LINC01419), long non-coding RNA [NR_122034]	chr8:84320717-84320776	hs|8q21.13	ACTGAGTTTTCTTAAATCACAAAGGGGAGACTGTTATGAAAACTGATATAAAATAAAAAA
A_33_P3342375	0.00609404	2.89181e-06	357.123	down	1909	1762.82	1616.87	3.80452	4.87691	5.71579	1.96545	1.8494	1.62224	-7.05957	-6.53994	-6.40424	Detected	Detected	Detected	Not Detected	Not Detected	Not Detected	0	A_33_P3342375	A_33_P3342375	NM_175868	NM_175868	NM_175868	Hs.441113	4105	MAGEA6	melanoma antigen family A, 6	ENST00000598245	THC2461617	GO:0003674(molecular_function)|GO:0005515(protein binding)|GO:0005575(cellular_component)|GO:0008150(biological_process)	Homo sapiens melanoma antigen family A, 6 (MAGEA6), transcript variant 2, mRNA [NM_175868]	chrX:151870745-151870804	hs|Xq28	CAAATATGCAAACCAGGATTTCCTTGACTTCTTTGAGAATGCAAGCGAAATTAAATCTGA
A_24_P567298	0.00643703	7.62293e-06	217.013	down	1182.22	1338.13	1075.49	4.20528	6.55169	5.36396	1.27413	1.45174	1.03402	-6.91508	-6.11404	-6.49589	Detected	Detected	Detected	Not Detected	Not Detected	Not Detected	0	A_24_P567298	A_24_P567298	ENST00000598036	XM_006724857	XM_006724857	Hs.735281				ENST00000598036	NP074882		CSAG family, member 2 [Source:HGNC Symbol;Acc:HGNC:16847] [ENST00000598036]			CAAGGCCAGAAGACTTCAAGTTCTATCTGAAAAGTCTCCCAGAGGTCTAACCCCAGATAA
A_33_P3287158	0.00989557	3.89817e-05	185.398	down	1878.25	1497.96	1787.92	15.6448	6.45453	6.93958	1.94202	1.61451	1.76732	-5.01967	-6.1356	-6.12434	Detected	Detected	Detected	Not Detected	Not Detected	Not Detected	0	A_33_P3287158	A_33_P3287158	NM_001282145	NM_001282145	NM_001282145	Hs.21107	57502	NLGN4X	neuroligin 4, X-linked	ENST00000381092	THC2490006	GO:0003360(brainstem development)|GO:0004872(receptor activity)|GO:0005515(protein binding)|GO:0005615(extracellular space)|GO:0005886(plasma membrane)|GO:0005887(integral to plasma membrane)|GO:0007158(neuron cell-cell adhesion)|GO:0007612(learning)|GO:0008152(metabolic process)|GO:0009986(cell surface)|GO:0014069(postsynaptic density)|GO:0016021(integral to membrane)|GO:0021549(cerebellum devel…	Homo sapiens neuroligin 4, X-linked (NLGN4X), transcript variant 3, mRNA [NM_001282145]	chrX:5810305-5810246	hs|Xp22.32	TCTGTACGGTTCTGTGCAAAGAGGTGTTTTGCCAGCCTGAACTATATTTAAGAGACTTTG
A_24_P271696	0.00609404	3.53221e-06	149.735	down	4108.03	4664.44	3831.47	35.691	22.4012	24.2823	3.07108	3.25322	2.86693	-3.8298	-4.34041	-4.31736	Detected	Detected	Detected	Detected	Not Detected	Not Detected	0	A_24_P271696	A_24_P271696	NM_001097594	NM_001097594	NM_001097594	Hs.112208	653220	XAGE1B	X antigen family, member 1B	ENST00000518075	THC2484938		Homo sapiens X antigen family, member 1B (XAGE1B), transcript variant a, mRNA [NM_001097594]	chrX:52241141-52241200	hs|Xp11.22	GGTGATCTGCAAGAGCTGCATCAGTCAAACACCGGGGATAAATCTGGATTTGGGTTCCGG
A_23_P121441	0.00609404	1.72478e-06	129.156	down	1333.89	965.068	1257.19	8.23507	9.11161	8.88695	1.44827	0.980216	1.25923	-5.9455	-5.6382	-5.7675	Detected	Detected	Detected	Not Detected	Not Detected	Not Detected	0	A_23_P121441	A_23_P121441	NM_014893	NM_014893	NM_014893	Hs.439199	22829	NLGN4Y	neuroligin 4, Y-linked	ENST00000339174	THC2479736	GO:0004872(receptor activity)|GO:0005515(protein binding)|GO:0005615(extracellular space)|GO:0005887(integral to plasma membrane)|GO:0007158(neuron cell-cell adhesion)|GO:0007416(synapse assembly)|GO:0007612(learning)|GO:0008152(metabolic process)|GO:0009986(cell surface)|GO:0014069(postsynaptic density)|GO:0030054(cell junction)|GO:0035176(social behavior)|GO:0042043(neurexin family protein bind…	Homo sapiens neuroligin 4, Y-linked (NLGN4Y), transcript variant 1, mRNA [NM_014893]	chrY:16954955-16955014	hs|Yq11.221	GCTACCTGACTCTTTTGCAATAACAACTTTGATTACTGAATCCATACACTCAAACTATAG
A_23_P67785	0.00609404	4.52023e-06	109.371	down	487.442	499.618	475.222	3.54104	4.14412	5.35152	-0.00406322	0.0304111	-0.144292	-7.16311	-6.77485	-6.49924	Detected	Detected	Detected	Not Detected	Not Detected	Not Detected	0	A_23_P67785	A_23_P67785	NM_001025436	NM_001025436	NM_001025436	Hs.743365	79582	SPAG16	sperm associated antigen 16	ENST00000414961	THC2651709	GO:0005634(nucleus)|GO:0005930(axoneme)|GO:0007283(spermatogenesis)|GO:0015630(microtubule cytoskeleton)|GO:0019901(protein kinase binding)|GO:0031514(motile cilium)|GO:0042384(cilium assembly)	Homo sapiens sperm associated antigen 16 (SPAG16), transcript variant 2, mRNA [NM_001025436]	chr2:214174841-214174900	hs|2q34	TCTGCAATTTCTTGATCAAAATGGGAATGACCAGAACTCTTGATTGCTTTCAGTCTGAAT
A_23_P252928	0.00609404	5.11765e-06	84.0884	down	1282.43	1112.78	1101.62	12.6885	10.9404	16.9086	1.39151	1.18568	1.06866	-5.32183	-5.37431	-4.8395	Detected	Detected	Detected	Not Detected	Not Detected	Not Detected	0	A_23_P252928	A_23_P252928	NM_005367	NM_005367	NM_005367	Hs.169246	4111	MAGEA12	melanoma antigen family A, 12	ENST00000393900	THC2474894	GO:0003674(molecular_function)|GO:0005575(cellular_component)|GO:0008150(biological_process)	Homo sapiens melanoma antigen family A, 12 (MAGEA12), transcript variant 3, mRNA [NM_005367]	chrX:151899971-151899912	hs|Xq28	CCCTCGTTGAAACCAGCTATGTGAAAGTCCTGCACCATTTGCTAAAGATCAGTGGAGGGC
A_33_P3269109	0.00643703	6.79669e-06	67.8344	down	326.817	397.474	331.236	4.2264	4.85306	5.96625	-0.580809	-0.299554	-0.665033	-6.90785	-6.54701	-6.34236	Detected	Detected	Detected	Not Detected	Not Detected	Not Detected	0	A_33_P3269109	A_33_P3269109	ENST00000512983				2982	GUCY1A3	guanylate cyclase 1, soluble, alpha 3	ENST00000512983	THC2602134	GO:0004383(guanylate cyclase activity)|GO:0004872(receptor activity)|GO:0005525(GTP binding)|GO:0006182(cGMP biosynthetic process)|GO:0007263(nitric oxide mediated signal transduction)|GO:0007596(blood coagulation)|GO:0008015(blood circulation)|GO:0008074(guanylate cyclase complex, soluble)|GO:0008217(regulation of blood pressure)|GO:0020037(heme binding)|GO:0030828(positive regulation of cGMP bi…	guanylate cyclase 1, soluble, alpha 3 [Source:HGNC Symbol;Acc:HGNC:4685] [ENST00000512983]	chr4:156632370-156632429	hs|4q32.1	GAGATGGGACAACTCTGTGAAAAAATCTTCAAGGGTAAGGAAAACATAATACTATCTTGA

## Sheet: LCC9vsMCF-7 
lncRNA
ProbeName	p (Corr)	p	FC (abs)	Regulation	MCF-7-1:gProcessedSignal(raw)	MCF-7-5:gProcessedSignal(raw)	MCF-7-6:gProcessedSignal(raw)	LCC9-3:gProcessedSignal(raw)	LCC9-4:gProcessedSignal(raw)	LCC9-5:gProcessedSignal(raw)	MCF-7-1:gProcessedSignal(normalized)	MCF-7-5:gProcessedSignal(normalized)	MCF-7-6:gProcessedSignal(normalized)	LCC9-3:gProcessedSignal(normalized)	LCC9-4:gProcessedSignal(normalized)	LCC9-5:gProcessedSignal(normalized)	MCF-7-1:gFEFlags	MCF-7-5:gFEFlags	MCF-7-6:gFEFlags	LCC9-3:gFEFlags	LCC9-4:gFEFlags	LCC9-5:gFEFlags	ControlType	lncRNA_ProbeName	Probe Sequence	lncRNA ID	Chromosome	Strand	Start	End	exoncount	exonstart	exonend	gene	description	alias	known lncRNA name	class	database	Sense	Intronic	Bidirectional	Intergenic(10k)	length	Antisense	HOX	lincRNA	enhancer
p11610	0.00313407	4.9317e-06	174.938	up	6.20781	6.66435	7.95565	894.994	1404.1	1548.83	-6.29906	-6.19781	-6.04477	0.859382	1.3833	1.56776	Not Detected	Not Detected	Not Detected	Detected	Detected	Detected	0	p11610	CACTTTTACATAGAGTTAGAAAACTAGTCCATAGAAAGGAAACTGTTGACCAATTACACG	ENST00000424690.1	3	-	174952650	174988885	3	174952650,174960170,174988845,	174953599,174960219,174988885,	ENSG00000226779.1	gene_id "ENSG00000226779.1"; transcript_id "ENST00000424690.1"; gene_type "antisense"; gene_status "NOVEL"; gene_name "NAALADL2-AS2"; transcript_type "antisense"; transcript_status "KNOWN"; transcript_name "NAALADL2-AS2-001"; level 2; tag "basic"; havana_gene "OTTHUMG00000157131.1"; havana_transcript "OTTHUMT00000347547.1";	ENST00000424690.1	NAALADL2-AS2	Antisense	ENSEMBL					1038	YES	NO	NO	NO
p19376	0.00446073	2.96925e-05	137.306	up	5.80623	12.214	10.7025	1285.87	1170.43	1441.98	-6.39555	-5.3238	-5.61688	1.38218	1.1207	1.46464	Not Detected	Not Detected	Not Detected	Detected	Detected	Detected	0	p19376	TTTCCCATGCCCTTTAAAACACGTTATCAAATAGCAACAGGTGGTGCAATAACTAGACAA	TCONS_00023167	14	-	98425991	98426757	2	98425991,98426599,	98426157,98426757,	XLOC_011117	Gene_id=XLOC_011117;Gene_name=linc-ATG2B-2;Transcript_id=TCONS_00023167;Transcript_name=linc-ATG2B-2;	XLOC_011117		Intergenic	HumanLincRNACatalog					324	NO	NO	NO	NO
p15240	0.00384671	1.43579e-05	124.045	up	10.2146	6.97968	5.89394	835.564	981.958	1079.76	-5.58059	-6.13111	-6.47752	0.760255	0.867393	1.0473	Not Detected	Not Detected	Not Detected	Detected	Detected	Detected	0	p15240	CATAAGCATAATTTCTGAATGCATCACGGCAAAGATGCATGTACTCATGAAGCATAAAAT	ENST00000437088.1	7	+	12693803	12694610	2	12693803,12694485,	12694110,12694610,	ENSG00000229233.1	gene_id "ENSG00000229233.1"; transcript_id "ENST00000437088.1"; gene_type "lincRNA"; gene_status "NOVEL"; gene_name "AC011891.5"; transcript_type "lincRNA"; transcript_status "KNOWN"; transcript_name "AC011891.5-001"; level 1; tag "basic"; tag "exp_conf"; havana_gene "OTTHUMG00000152386.1"; havana_transcript "OTTHUMT00000326048.1";	ENST00000437088.1		Intergenic	ENSEMBL				ENST00000341757	432	NO	NO	NO	NO
p28139	0.00313407	3.16485e-06	99.2788	up	3.86811	4.83391	3.53622	441.416	409.718	395.161	-6.98152	-6.66108	-7.21454	-0.160357	-0.393638	-0.402904	Not Detected	Not Detected	Not Detected	Detected	Detected	Detected	0	p28139	GCTAGGGGATGAAATAGAAAGCTGACTCTTTTCTCTAAAGGCAGCTTGGAAAACTGGTCC	int-HOXB3-66	17	+	43988742	43989611	1	43988742,	43989611,	int-HOXB3-66	transcript_type=Intronic Transcripts	int-HOXB3-66		Intronic	HOX Loci		ENST00000344290			870	NO	YES	NO	NO
p19374	0.00313407	4.41938e-06	83.9596	up	3.67358	4.72199	3.57999	381.234	320.035	332.751	-7.05596	-6.69487	-7.1968	-0.371817	-0.75004	-0.650902	Not Detected	Not Detected	Not Detected	Detected	Detected	Detected	0	p19374	TTTCCTGCTGGTAAATAACACTGAAATATAAAGAGACTGATCTCAGAGTGGTACAGATCT	TCONS_00022863	14	-	98425855	98444571	3	98425855,98435609,98444313,	98426157,98435807,98444571,	XLOC_011117	Gene_id=XLOC_011117;Gene_name=linc-ATG2B-2;Transcript_id=TCONS_00022863;Transcript_name=linc-ATG2B-2;	XLOC_011117		Intergenic	HumanLincRNACatalog					758	NO	NO	NO	NO
p19375	0.00271301	1.66836e-06	77.6904	up	14.4893	14.3265	19.0264	1311.17	1142.18	1366.01	-5.07623	-5.09365	-4.78682	1.41029	1.08545	1.38655	Not Detected	Not Detected	Not Detected	Detected	Detected	Detected	0	p19375	CATCTTTCCCATGCCCTTTAAAACACGTTATCAAATAGCAACAGGTGGTGCAATAACTAG	TCONS_00022864	14	-	98425867	98444406	3	98425867,98435609,98444313,	98426157,98435725,98444406,	XLOC_011117	Gene_id=XLOC_011117;Gene_name=linc-ATG2B-2;Transcript_id=TCONS_00022864;Transcript_name=linc-ATG2B-2;	XLOC_011117		Intergenic	HumanLincRNACatalog					499	NO	NO	NO	NO
p19377	0.00431194	2.53503e-05	71.3609	up	12.8106	10.7185	20.3734	1079.9	891.946	1165.81	-5.25388	-5.51224	-4.68814	1.13032	0.728687	1.15791	Not Detected	Not Detected	Not Detected	Detected	Detected	Detected	0	p19377	ATTTATATTCATCTGACTCCAGAAAGTTCCTGAGATTCCTCTGCTTCATCATCTTTCCCA	TCONS_00022865	14	-	98426032	98444438	4	98426032,98426599,98435609,98444313,	98426157,98426754,98435725,98444438,	XLOC_011117	Gene_id=XLOC_011117;Gene_name=linc-ATG2B-2;Transcript_id=TCONS_00022865;Transcript_name=linc-ATG2B-2;	XLOC_011117		Intergenic	HumanLincRNACatalog					521	NO	NO	NO	NO
p28141	0.00313407	5.65733e-06	60.2919	up	4.28502	4.90071	3.44463	237.096	283.916	260.145	-6.83385	-6.64128	-7.2524	-1.05702	-0.922803	-1.00603	Not Detected	Not Detected	Not Detected	Detected	Detected	Detected	0	p28141	TCTCCATTTTCCCCTAAGTATTAACGAAGATTTCAAAGCTGGGAGTTGTAAAGTGGGAAT	int-HOXB3-68	17	+	43990942	43991991	1	43990942,	43991991,	int-HOXB3-68	transcript_type=Intronic Transcripts	int-HOXB3-68		Intronic	HOX Loci		ENST00000344290			1050	NO	YES	NO	NO
p27993	0.00310289	2.89385e-06	59.6315	up	3.49418	4.66911	3.6074	240.579	249.339	229.802	-7.12819	-6.71112	-7.18579	-1.03599	-1.11016	-1.18496	Not Detected	Not Detected	Not Detected	Detected	Detected	Detected	0	p27993	TGTCCCTTAATGAGAAAAAGGGAGTCTTATGACCCCATCCTTGTCCCAAAGATCAGAAGC	nc-HOXB4-174	17	+	44021088	44021427	1	44021088,	44021427,	nc-HOXB4-174	transcript_type=TAR Transcripts	nc-HOXB4-174		Intronic	HOX Loci		ENST00000344290			340	NO	YES	NO	NO
p40131_v4	0.00543845	5.54232e-05	59.6171	up	6.81056	6.55533	12.8744	434.969	475.16	650.908	-6.16538	-6.2216	-5.35031	-0.181582	-0.179854	0.31711	Not Detected	Not Detected	Not Detected	Detected	Detected	Detected	0	p40131_v4	TCCTAATCTCCATAATGTGATACCTCCTGAGAGGCAGCCATTTGACACAGACACTTTTCT	XR_427355.1	3	+	83267382	83281509	3	83267382,83280669,83281363,	83267395,83280725,83281509,	none					RefSeq					215	NO	NO	NO	NO
p44313_v4	0.00313407	4.66531e-06	42.569	down	186.322	198.488	158.556	4.60097	4.68208	3.89774	-1.3915	-1.30136	-1.7279	-6.74441	-6.84498	-7.06656	Detected	Detected	Detected	Not Detected	Not Detected	Not Detected	0	p44313_v4	ACATTTTATACCCCAAAGGGTATACCCCATGGTGACGAAAATAAAATGAACATGTTGTAA	uc004fgb.3	X	-	151895977	151903184	4	151895977,151896559,151897081,151903103,	151896349,151896710,151897278,151903184,	CSAG4	NR_073432	Homo sapiens CSAG family, member 4 (pseudogene) (CSAG4), non-coding RNA.			UCSC					801	NO	NO	NO	NO
p43960_v4	0.00557102	6.26185e-05	27.8737	down	215.679	216.423	169.056	5.26182	7.96556	9.60296	-1.18041	-1.17656	-1.63539	-6.55079	-6.07835	-5.76572	Detected	Detected	Detected	Not Detected	Not Detected	Not Detected	0	p43960_v4	CCAATGGGAAGAGGGACAGATCAACTCTATACACAAAAGTAAATCAAAACACCAAAAACA	XR_244512.1	X	-	72218253	72222511	3	72218253,72221049,72222025,	72218689,72221164,72222511,	none					RefSeq					1037	NO	NO	NO	NO
p13563	0.00331693	8.51991e-06	26.6514	down	364.127	321.754	291.816	11.1357	12.1281	14.7713	-0.42485	-0.604457	-0.847836	-5.46923	-5.47185	-5.14448	Detected	Detected	Detected	Not Detected	Not Detected	Not Detected	0	p13563	GACAGTTTAGCGTCGGTAGCCGCGAGAAATATATAAAGAACACGAGTCAAATGACATTAA	ENST00000506335.1	5	+	1884079	1884763	2	1884079,1884593,	1884334,1884763,	ENSG00000249116.1	gene_id "ENSG00000249116.1"; transcript_id "ENST00000506335.1"; gene_type "antisense"; gene_status "NOVEL"; gene_name "CTD-2194D22.3"; transcript_type "antisense"; transcript_status "KNOWN"; transcript_name "CTD-2194D22.3-001"; level 1; tag "basic"; tag "exp_conf"; havana_gene "OTTHUMG00000161602.1"; havana_transcript "OTTHUMT00000365493.1";	ENST00000506335.1	CTD-2194D22.3	Antisense	ENSEMBL	ENST00000506335				425	NO	NO	NO	NO
p5357	0.00518548	4.79613e-05	22.8417	down	119.066	103.47	147.048	7.03877	5.0406	4.73262	-2.03753	-2.2412	-1.8366	-6.13103	-6.73853	-6.78656	Detected	Detected	Detected	Not Detected	Not Detected	Not Detected	0	p5357	TTGGTTTGGTCTCCCTCAACTCATCAATGAGCCTTTTTAAAAAGAATAATTCGGTACTTT	ENST00000555023.1	15	-	94439287	94440680	2	94439287,94440651,	94439658,94440680,	ENSG00000258754.2	gene_id "ENSG00000258754.2"; transcript_id "ENST00000555023.1"; gene_type "lincRNA"; gene_status "NOVEL"; gene_name "CTD-3049M7.1"; transcript_type "lincRNA"; transcript_status "KNOWN"; transcript_name "CTD-3049M7.1-008"; level 2; havana_gene "OTTHUMG00000171808.1"; havana_transcript "OTTHUMT00000415175.1";	ENST00000555023.1	CTD-3049M7.1	Intergenic	ENSEMBL					400	NO	NO	NO	NO
p43359_v4	0.00884062	0.000310108	19.147	down	374.876	389.265	296.692	27.4322	13.5994	18.2623	-0.38288	-0.32966	-0.823925	-4.16855	-5.30665	-4.83841	Detected	Detected	Detected	Detected	Not Detected	Not Detected	0	p43359_v4	CTCTGGGCAGGAATCCAACAAATAAATAAAACGTCTAAGACGGCGTGACAACAATGTGTA	XR_429951.1	17	-	35289404	35293963	2	35289404,35293862,	35290811,35293963,	none					RefSeq					1508	NO	NO	NO	NO
p14159	0.0107164	0.000555049	17.7808	down	251.75	288.822	255.291	21.6183	18.7526	8.99709	-0.957302	-0.760231	-1.04075	-4.51217	-4.84311	-5.85974	Detected	Detected	Detected	Not Detected	Not Detected	Not Detected	0	p14159	CTTGAGGCAAACAAAAGGTGGCTCTGAAGCGATATATTTGTACTCGTATAAATTCATTAA	ENST00000531046.1	6	-	33859478	33860556	2	33859478,33860484,	33860228,33860556,	ENSG00000249346.2	gene_id "ENSG00000249346.2"; transcript_id "ENST00000531046.1"; gene_type "lincRNA"; gene_status "NOVEL"; gene_name "RP3-468B3.3"; transcript_type "lincRNA"; transcript_status "KNOWN"; transcript_name "RP3-468B3.3-003"; level 2; havana_gene "OTTHUMG00000166297.4"; havana_transcript "OTTHUMT00000389705.1";	ENST00000531046;TCONS_00011211;XLOC_005689		Intergenic	ENSEMBL					822	NO	NO	NO	NO
p33605	0.00313407	4.1806e-06	16.6351	down	520.401	563.987	487.946	28.1509	36.6303	33.3253	0.0903302	0.205248	-0.106171	-4.13124	-3.87716	-3.97066	Detected	Detected	Detected	Detected	Detected	Detected	0	p33605	TTACACCCCAAAGAGTGTGCCCCATGGTGATGAAAATAAAGTGAACATGTTGCAAAATGA	ENST00000415810.1	X	-	151876742	151883038	5	151876742,151877316,151877943,151881744,151882977,	151877122,151877489,151878058,151881804,151883038,	ENSG00000197463.8	gene_id "ENSG00000197463.8"; transcript_id "ENST00000415810.1"; gene_type "antisense"; gene_status "KNOWN"; gene_name "CSAG3"; transcript_type "antisense"; transcript_status "KNOWN"; transcript_name "CSAG3-001"; level 2; tag "basic"; havana_gene "OTTHUMG00000022644.2"; havana_transcript "OTTHUMT00000058750.2";	ENST00000415810.1	CSAG3	Antisense	ENSEMBL	ENST00000356911, ENST00000356911		ENST00000331220, ENST00000409560	ENST00000329342	789	YES	NO	NO	NO
p23204	0.0103086	0.000494449	13.9641	down	73.8985	78.5563	78.1633	4.73233	9.67259	4.02131	-2.72568	-2.63861	-2.74833	-6.7038	-5.79822	-7.02154	Detected	Detected	Detected	Not Detected	Not Detected	Not Detected	0	p23204	TACTCGTATAAATTCATTAAAATAGAAAGCTTATAACCATCCAGGTTTCACTGACAGCCC	TCONS_00012701	6	-	33859457	33860801	3	33859457,33860093,33860472,	33859861,33860228,33860801,	XLOC_005689	Gene_id=XLOC_005689;Gene_name=linc-MLN-1;Transcript_id=TCONS_00012701;Transcript_name=linc-MLN-1;	XLOC_005689		Intergenic	HumanLincRNACatalog					868	NO	NO	NO	NO
p15877	0.0130389	0.000978559	12.0696	down	224.544	145.592	189.638	21.0115	9.83731	18.8431	-1.12229	-1.74848	-1.46964	-4.55325	-5.77386	-4.79324	Detected	Detected	Detected	Not Detected	Not Detected	Detected	0	p15877	CCATATATTTCCTTGGCCCTCAGCTTACATCTAGCAAAATGACTCTACTGGTTCCAGGCT	ENST00000523422.1	8	-	104495650	104513904	3	104495650,104510403,104513627,	104495743,104510482,104513904,	ENSG00000253477.1	gene_id "ENSG00000253477.1"; transcript_id "ENST00000523422.1"; gene_type "antisense"; gene_status "NOVEL"; gene_name "RP11-1C8.4"; transcript_type "antisense"; transcript_status "KNOWN"; transcript_name "RP11-1C8.4-002"; level 1; tag "basic"; tag "exp_conf"; havana_gene "OTTHUMG00000165035.1"; havana_transcript "OTTHUMT00000381497.1";	ENST00000523422.1		Antisense	ENSEMBL					449	YES	NO	NO	NO
p11034	0.00310943	3.01367e-06	11.1213	down	1221.79	1503.06	1386.22	123.343	127.42	130.072	1.32164	1.61941	1.40019	-1.99982	-2.07868	-2.00604	Detected	Detected	Detected	Detected	Detected	Detected	0	p11034	TTGGAAGAAGATCTTTTATTCTGCTGCTCAACCCAGGTCTCTGCCTTCCTTAGAGACTGA	ENST00000513758.2	22	-	39387563	39394214	5	39387563,39388402,39388942,39393485,39394090,	39387623,39388586,39389008,39393742,39394214,	ENSG00000249310.2	gene_id "ENSG00000249310.2"; transcript_id "ENST00000513758.2"; gene_type "antisense"; gene_status "NOVEL"; gene_name "APOBEC3B-AS1"; transcript_type "antisense"; transcript_status "KNOWN"; transcript_name "APOBEC3B-AS1-001"; level 2; tag "basic"; havana_gene "OTTHUMG00000151083.3"; havana_transcript "OTTHUMT00000321231.3";	ENST00000513758.2	APOBEC3B-AS1	Antisense	ENSEMBL					691	YES	NO	NO	NO
circRNA
ProbeName	p (Corr)	p	FC (abs)	Regulation	MCF-7-1:gProcessedSignal(raw)	LCC9-3:gProcessedSignal(raw)	LCC9-4:gProcessedSignal(raw)	LCC9-5:gProcessedSignal(raw)	MCF-7-5:gProcessedSignal(raw)	MCF-7-6:gProcessedSignal(raw)	MCF-7-1:gProcessedSignal(normalized)	LCC9-3:gProcessedSignal(normalized)	LCC9-4:gProcessedSignal(normalized)	LCC9-5:gProcessedSignal(normalized)	MCF-7-5:gProcessedSignal(normalized)	MCF-7-6:gProcessedSignal(normalized)	MCF-7-1:gFEFlags	LCC9-3:gFEFlags	LCC9-4:gFEFlags	LCC9-5:gFEFlags	MCF-7-5:gFEFlags	MCF-7-6:gFEFlags	ControlType	Chromosome	circStart	circEnd	Strand	Source	circRNAID	circbase ID	deepbase ID	genomic length	spliced seq length	best gene	best transcript	prefect exon/Intron info	core seq-CBC1	EntrezID	geneSymbol	miRNA number	miRNA	miRNA number more than 1	miRNA more than 1
hsa_circ_0092798_CBC1	0.0035325	6.43862e-06	243.527	up	16.354	5605.46	4655.64	5176.78	31.0723	31.1041	-6.09587	2.45217	2.12664	2.3223	-5.32508	-5.46175	Detected	Detected	Detected	Detected	Detected	Detected	0_x000D_	chr10	117221450	117309046	+	Rybak-Wolf2015	hsa_circ_0092798	hsa_circ_0092798		87596	473	ENSG00000107518	ENST00000355044	117221451-117221545 exon:ENSE00000986750|117226684-117226762 exon:ENSE00003538216|117228682-117228839 exon:ENSE00003499523|117278773-117278834 exon:ENSE00003496503|117308968-117309046 exon:ENSE00003661812	TCTCGACGGAGAGAGACAGCCTTTTGATTG	26033	ATRNL1	23	hsa-miR-1236-3p(1);hsa-miR-1295b-3p(1);hsa-miR-140-3p(1);hsa-miR-141-5p(1);hsa-miR-151a-5p(1);hsa-miR-151b(1);hsa-miR-1972(1);hsa-miR-217(1);hsa-miR-3185(1);hsa-miR-361-3p(1);hsa-miR-4471(1);hsa-miR-4496(1);hsa-miR-4640-5p(1);hsa-miR-4646-5p(1);hsa-miR-4687-3p(1);hsa-miR-503-3p(1);hsa-miR-5191(1);hsa-miR-625-3p(1);hsa-miR-6501-3p(1);hsa-miR-6750-5p(1);hsa-miR-6865-5p(1);hsa-miR-6876-3p(1);hsa-miR…	-	-
hsa_circ_0020097_CBC1	0.00215034	9.48181e-07	235.707	up	42.7823	10785.5	8920.5	9622.74	58.299	47.8954	-4.7085	3.39637	3.06479	3.21669	-4.41724	-4.83897	Detected	Detected	Detected	Detected	Detected	Detected	0_x000D_	chr10	117221450	117278834	+	circbase|Rybak-Wolf2015|deepbase	hsa_circ_0020097	hsa_circ_0020097	hsa-circRNA1120-14	57384	394	ENSG00000107518	ENST00000355044	117221451-117221545 exon:ENSE00000986750|117226684-117226762 exon:ENSE00003538216|117228682-117228839 exon:ENSE00003499523|117278773-117278834 exon:ENSE00003496503	TGTCACCTTCTTCAGACAGCCTTTTGATTG	26033	ATRNL1	15	hsa-miR-1236-3p(1);hsa-miR-1295b-3p(1);hsa-miR-141-5p(1);hsa-miR-1972(1);hsa-miR-217(1);hsa-miR-3185(1);hsa-miR-361-3p(1);hsa-miR-4471(1);hsa-miR-4640-5p(1);hsa-miR-4646-5p(1);hsa-miR-4687-3p(1);hsa-miR-503-3p(1);hsa-miR-625-3p(1);hsa-miR-6865-5p(1);hsa-miR-6876-3p(1)	-	-
hsa_circ_0092795_CBC1	0.00302131	3.6168e-06	208.402	up	17.0302	4252.61	4016.11	4178.39	31.2673	25.0186	-6.03742	2.05369	1.91346	2.01319	-5.31606	-5.77585	Detected	Detected	Compromised	Detected	Detected	Detected	0_x000D_	chr10	117185759	117278834	+	Rybak-Wolf2015	hsa_circ_0092795	hsa_circ_0092795		93075	447	ENSG00000107518	ENST00000355044	117185760-117185812 exon:ENSE00003513180|117221451-117221545 exon:ENSE00000986750|117226684-117226762 exon:ENSE00003538216|117228682-117228839 exon:ENSE00003499523|117278773-117278834 exon:ENSE00003496503	TGTCACCTTCTTCAGATGTGACTCTGAAAA	26033	ATRNL1	18	hsa-miR-1236-3p(1);hsa-miR-1295b-3p(1);hsa-miR-141-5p(1);hsa-miR-1972(1);hsa-miR-217(1);hsa-miR-3185(1);hsa-miR-338-3p(1);hsa-miR-361-3p(1);hsa-miR-4446-3p(1);hsa-miR-4471(1);hsa-miR-4640-5p(1);hsa-miR-4646-5p(1);hsa-miR-4687-3p(1);hsa-miR-503-3p(1);hsa-miR-625-3p(1);hsa-miR-6865-5p(1);hsa-miR-6876-3p(1);hsa-miR-7974(1)	-	-
hsa_circ_0084788_CBC1	0.00603662	3.15493e-05	186.294	up	2.77589	809.955	528.253	364.396	4.13027	3.5539	-8.65449	-0.338748	-1.01304	-1.50618	-8.23641	-8.59138	Not Detected	Detected	Detected	Detected	Not Detected	Not Detected	0_x000D_	chr8	75761352	75767264	+	circbase|deepbase	hsa_circ_0084788	hsa_circ_0084788	hsa-circRNA7482	5912	5912	ENSG00000137558	ENST00000260113	75761353-75767264 exon:ENSE00001087106	AAAGAGTATAATTAAGGGCAATTGGATTGG	51050	PI15	100	hsa-miR-29b-3p(3);hsa-miR-3065-3p(3);hsa-miR-297(2);hsa-miR-29c-3p(2);hsa-miR-3177-5p(2);hsa-miR-4632-5p(2);hsa-miR-4675(2);hsa-miR-4712-5p(2);hsa-miR-4738-3p(2);hsa-miR-4748(2);hsa-miR-4756-3p(2);hsa-miR-509-3-5p(2);hsa-miR-515-3p(2);hsa-miR-5192(2);hsa-miR-584-5p(2);hsa-miR-593-5p(2);hsa-miR-6730-5p(2);hsa-miR-6741-5p(2);hsa-miR-6797-5p(2);hsa-miR-6817-5p(2);hsa-miR-7847-3p(2);hsa-miR-875-3p(2)…	22	hsa-miR-29b-3p(3);hsa-miR-3065-3p(3);hsa-miR-297(2);hsa-miR-29c-3p(2);hsa-miR-3177-5p(2);hsa-miR-4632-5p(2);hsa-miR-4675(2);hsa-miR-4712-5p(2);hsa-miR-4738-3p(2);hsa-miR-4748(2);hsa-miR-4756-3p(2);hsa-miR-509-3-5p(2);hsa-miR-515-3p(2);hsa-miR-5192(2);hsa-miR-584-5p(2);hsa-miR-593-5p(2);hsa-miR-6730-5p(2);hsa-miR-6741-5p(2);hsa-miR-6797-5p(2);hsa-miR-6817-5p(2);hsa-miR-7847-3p(2);hsa-miR-875-3p(2)
hsa_circ_0137762_CBC1	0.00215034	4.60256e-07	183.304	up	3.44973	610.171	549.807	578.692	4.26965	3.61595	-8.34096	-0.747375	-0.955339	-0.838892	-8.18852	-8.56641	Not Detected	Detected	Detected	Detected	Not Detected	Not Detected	0_x000D_	chr9	117819545	117819695	+	Rybak-Wolf2015	hsa_circ_0137762	hsa_circ_0137762		150	150	ENSG00000041982	ENST00000345230	---	AGTTTCCAATTTCAGCACCAGAGATATTAT	3371	TNC	8	hsa-miR-1193(1);hsa-miR-2115-5p(1);hsa-miR-3158-3p(1);hsa-miR-432-3p(1);hsa-miR-4654(1);hsa-miR-4740-3p(1);hsa-miR-508-5p(1);hsa-miR-769-3p(1)	-	-
hsa_circ_0092794_CBC1	0.00242738	1.77529e-06	183.263	up	14.8255	3034.49	2493.78	2153.81	18.478	16.3331	-6.23744	1.56679	1.226	1.05713	-6.0749	-6.39105	Not Detected	Detected	Compromised	Detected	Not Detected	Not Detected	0_x000D_	chr10	117185759	117228839	+	Rybak-Wolf2015	hsa_circ_0092794	hsa_circ_0092794		43080	385	ENSG00000107518	ENST00000355044	117185760-117185812 exon:ENSE00003513180|117221451-117221545 exon:ENSE00000986750|117226684-117226762 exon:ENSE00003538216|117228682-117228839 exon:ENSE00003499523	CCTATTAAAATACAGATGTGACTCTGAAAA	26033	ATRNL1	15	hsa-miR-1236-3p(1);hsa-miR-1295b-3p(1);hsa-miR-141-5p(1);hsa-miR-1972(1);hsa-miR-338-3p(1);hsa-miR-361-3p(1);hsa-miR-4446-3p(1);hsa-miR-4471(1);hsa-miR-4640-5p(1);hsa-miR-4646-5p(1);hsa-miR-4687-3p(1);hsa-miR-503-3p(1);hsa-miR-625-3p(1);hsa-miR-6876-3p(1);hsa-miR-7974(1)	-	-
hsa-circRNA1120-3_CBC1	0.00218671	9.97308e-07	173.38	up	26.4188	4968.88	4726.34	5068.29	41.0607	35.5727	-5.40395	2.27826	2.14839	2.29174	-4.92296	-5.26808	Detected	Detected	Detected	Detected	Detected	Detected	0_x000D_	chr10	116879948	117278834	+	deepbase	hsa-circRNA1120-3		hsa-circRNA1120-3	398886	3423	ENSG00000107518	ENST00000355044	116879949-116880032 exon:ENSE00003516399|116881463-116881576 exon:ENSE00003673149|116887357-116887485 exon:ENSE00003632291|116889089-116889297 exon:ENSE00003590347|116919801-116919975 exon:ENSE00003579040|116925318-116925405 exon:ENSE00003653411|116930795-116931050 exon:ENSE00001769012|116975455-116975638 exon:ENSE00003559078|117001360-117001514 exon:ENSE00001803926|117024670-117024754 exon:ENSE0…	TGTCACCTTCTTCAGGTTAACAGAACCTTC	26033	ATRNL1	100	hsa-miR-4691-5p(4);hsa-miR-1273g-3p(2);hsa-miR-361-3p(2);hsa-miR-4687-3p(2);hsa-miR-514b-3p(2);hsa-miR-6865-5p(2);hsa-miR-6876-3p(2);hsa-let-7a-3p(1);hsa-let-7f-1-3p(1);hsa-let-7i-3p(1);hsa-miR-1183(1);hsa-miR-1208(1);hsa-miR-1236-3p(1);hsa-miR-1269a(1);hsa-miR-1269b(1);hsa-miR-1272(1);hsa-miR-1273d(1);hsa-miR-128-3p(1);hsa-miR-1288-3p(1);hsa-miR-129-5p(1);hsa-miR-1294(1);hsa-miR-1295b-3p(1);hsa-…	7	hsa-miR-4691-5p(4);hsa-miR-1273g-3p(2);hsa-miR-361-3p(2);hsa-miR-4687-3p(2);hsa-miR-514b-3p(2);hsa-miR-6865-5p(2);hsa-miR-6876-3p(2)
hsa_circ_0088194_CBC1	0.00601117	3.13379e-05	170.687	up	3.92692	638.286	715.745	583.112	6.94614	3.31846	-8.15404	-0.682386	-0.574818	-0.827915	-7.48643	-8.69027	Not Detected	Detected	Detected	Detected	Not Detected	Not Detected	0_x000D_	chr9	117798376	117808961	-	circbase|deepbase	hsa_circ_0088194	hsa_circ_0088194	hsa-circRNA15898-14	10585	804	ENSG00000041982	ENST00000345230	117798377-117798520 exon:ENSE00000926919|117800540-117800659 exon:ENSE00003602158|117803220-117803363 exon:ENSE00003569363|117804498-117804620 exon:ENSE00003515325|117808689-117808961 exon:ENSE00000926923	CCAAGTTCACAACAGAAGCCGAACCGGAAG	3371	TNC	100	hsa-miR-3064-5p(2);hsa-miR-3614-5p(2);hsa-miR-3907(2);hsa-miR-4685-5p(2);hsa-miR-4741(2);hsa-miR-7974(2);hsa-miR-889-5p(2);hsa-miR-1226-3p(1);hsa-miR-1231(1);hsa-miR-1251-5p(1);hsa-miR-125a-5p(1);hsa-miR-125b-5p(1);hsa-miR-132-5p(1);hsa-miR-134-3p(1);hsa-miR-1343-5p(1);hsa-miR-1587(1);hsa-miR-1911-3p(1);hsa-miR-1972(1);hsa-miR-199a-5p(1);hsa-miR-210-3p(1);hsa-miR-216a-3p(1);hsa-miR-218-1-3p(1);hs…	7	hsa-miR-3064-5p(2);hsa-miR-3614-5p(2);hsa-miR-3907(2);hsa-miR-4685-5p(2);hsa-miR-4741(2);hsa-miR-7974(2);hsa-miR-889-5p(2)
hsa_circ_0088203_CBC1	0.00338167	5.3276e-06	170.498	up	6.97331	1209.77	1315.15	1197.84	7.14153	13.0464	-7.3256	0.240066	0.30289	0.210671	-7.44641	-6.7152	Not Detected	Detected	Detected	Detected	Not Detected	Not Detected	0_x000D_	chr9	117826074	117838854	-	circbase|deepbase	hsa_circ_0088203	hsa_circ_0088203	hsa-circRNA15898-8	12780	1086	ENSG00000041982	ENST00000350763	117826075-117826347 exon:ENSE00000722678|117826926-117827198 exon:ENSE00000722704|117835882-117836145 exon:ENSE00000722751|117838311-117838400 exon:ENSE00000722787|117838669-117838854 exon:ENSE00000926925	TTGAAGTCTTGACAGGCCTCGATGCTCCCA	3371	TNC	100	hsa-miR-6876-3p(3);hsa-miR-6882-3p(3);hsa-miR-1180-3p(2);hsa-miR-1260a(2);hsa-miR-1260b(2);hsa-miR-1266-5p(2);hsa-miR-1294(2);hsa-miR-145-5p(2);hsa-miR-1538(2);hsa-miR-1976(2);hsa-miR-20b-5p(2);hsa-miR-219a-1-3p(2);hsa-miR-3619-5p(2);hsa-miR-3651(2);hsa-miR-4259(2);hsa-miR-4265(2);hsa-miR-4267(2);hsa-miR-4673(2);hsa-miR-4741(2);hsa-miR-5195-3p(2);hsa-miR-6744-3p(2);hsa-miR-6762-3p(2);hsa-miR-6843…	32	hsa-miR-6876-3p(3);hsa-miR-6882-3p(3);hsa-miR-1180-3p(2);hsa-miR-1260a(2);hsa-miR-1260b(2);hsa-miR-1266-5p(2);hsa-miR-1294(2);hsa-miR-145-5p(2);hsa-miR-1538(2);hsa-miR-1976(2);hsa-miR-20b-5p(2);hsa-miR-219a-1-3p(2);hsa-miR-3619-5p(2);hsa-miR-3651(2);hsa-miR-4259(2);hsa-miR-4265(2);hsa-miR-4267(2);hsa-miR-4673(2);hsa-miR-4741(2);hsa-miR-5195-3p(2);hsa-miR-6744-3p(2);hsa-miR-6762-3p(2);hsa-miR-6843…
hsa_circ_0092796_CBC1	0.002636	2.22858e-06	168.826	up	104.088	20016.4	17652	18035	165.867	129.606	-3.42579	4.28845	4.04942	4.12297	-2.90876	-3.40279	Detected	Detected	Detected	Detected	Detected	Detected	0_x000D_	chr10	117221450	117228839	+	Rybak-Wolf2015|deepbase	hsa_circ_0092796	hsa_circ_0092796	hsa-circRNA1120-9	7389	332	ENSG00000107518	ENST00000355044	117221451-117221545 exon:ENSE00000986750|117226684-117226762 exon:ENSE00003538216|117228682-117228839 exon:ENSE00003499523	CCTATTAAAATACAGACAGCCTTTTGATTG	26033	ATRNL1	12	hsa-miR-1236-3p(1);hsa-miR-1295b-3p(1);hsa-miR-141-5p(1);hsa-miR-1972(1);hsa-miR-361-3p(1);hsa-miR-4471(1);hsa-miR-4640-5p(1);hsa-miR-4646-5p(1);hsa-miR-4687-3p(1);hsa-miR-503-3p(1);hsa-miR-625-3p(1);hsa-miR-6876-3p(1)	-	-
hsa_circ_0134556_CBC1	0.0035325	6.06503e-06	125.987	down	580.322	3.59982	5.84883	3.6628	688.507	652.18	-0.946732	-8.15252	-7.50997	-8.1426	-0.855314	-1.07165	Detected	Not Detected	Not Detected	Not Detected	Detected	Detected	0_x000D_	chr7	69364275	69364484	+	Rybak-Wolf2015	hsa_circ_0134556	hsa_circ_0134556		209	209	ENSG00000158321	ENST00000406775	---	AAGGCACTCAGACAGATGTAGCACTTAAGC	26053	AUTS2	22	hsa-miR-1183(1);hsa-miR-1273g-5p(1);hsa-miR-2117(1);hsa-miR-302c-3p(1);hsa-miR-3064-5p(1);hsa-miR-33b-3p(1);hsa-miR-3620-5p(1);hsa-miR-4651(1);hsa-miR-515-3p(1);hsa-miR-544b(1);hsa-miR-5589-5p(1);hsa-miR-608(1);hsa-miR-6748-5p(1);hsa-miR-6759-5p(1);hsa-miR-6764-5p(1);hsa-miR-6789-5p(1);hsa-miR-6814-5p(1);hsa-miR-6842-3p(1);hsa-miR-6854-3p(1);hsa-miR-6864-5p(1);hsa-miR-8077(1);hsa-miR-8081(1)	-	-
hsa_circ_0080415_CBC1	0.00215034	1.8708e-07	121.776	down	406.141	3.08553	3.50105	3.60117	534.144	547.178	-1.46161	-8.37493	-8.25033	-8.16708	-1.22156	-1.32491	Detected	Not Detected	Not Detected	Not Detected	Detected	Detected	0_x000D_	chr7	69364271	69583219	+	circbase|deepbase	hsa_circ_0080415	hsa_circ_0080415	hsa-circRNA7099-9	218948	315	ENSG00000158321	ENST00000406775	69364272-69364484 exon:ENSE00003605416|69583118-69583219 exon:ENSE00003501395	GAAAGGCTCAGTGATAAAGATGTAGCACTT	26053	AUTS2	44	hsa-miR-4420(2);hsa-miR-1183(1);hsa-miR-1184(1);hsa-miR-1273g-5p(1);hsa-miR-1301-3p(1);hsa-miR-2117(1);hsa-miR-302c-3p(1);hsa-miR-3064-5p(1);hsa-miR-3173-5p(1);hsa-miR-33b-3p(1);hsa-miR-3620-5p(1);hsa-miR-370-5p(1);hsa-miR-3928-5p(1);hsa-miR-4651(1);hsa-miR-4660(1);hsa-miR-4740-3p(1);hsa-miR-4741(1);hsa-miR-5004-3p(1);hsa-miR-5008-5p(1);hsa-miR-5047(1);hsa-miR-515-3p(1);hsa-miR-544b(1);hsa-miR-55…	1	hsa-miR-4420(2)
hsa-circRNA7099-8_CBC1	0.00184729	7.7617e-08	51.6988	down	185.213	3.12763	3.52804	3.59313	219.041	228.179	-2.5944	-8.35538	-8.23925	-8.1703	-2.50759	-2.58676	Detected	Not Detected	Not Detected	Not Detected	Detected	Detected	0_x000D_	chr7	69364271	69599557	+	deepbase	hsa-circRNA7099-8		hsa-circRNA7099-8	235286	351	ENSG00000158321	ENST00000406775	69364272-69364484 exon:ENSE00003605416|69583118-69583219 exon:ENSE00003501395|69599522-69599557 exon:ENSE00003549352	GGAACAGGCTACTTCAAAGATGTAGCACTT	26053	AUTS2	61	hsa-miR-4420(2);hsa-miR-1183(1);hsa-miR-1184(1);hsa-miR-1266-3p(1);hsa-miR-1273g-5p(1);hsa-miR-1301-3p(1);hsa-miR-185-3p(1);hsa-miR-2117(1);hsa-miR-28-5p(1);hsa-miR-302c-3p(1);hsa-miR-3064-5p(1);hsa-miR-3160-3p(1);hsa-miR-3173-5p(1);hsa-miR-33b-3p(1);hsa-miR-3620-5p(1);hsa-miR-3689a-3p(1);hsa-miR-3689b-3p(1);hsa-miR-3689c(1);hsa-miR-370-5p(1);hsa-miR-3928-5p(1);hsa-miR-4300(1);hsa-miR-4430(1);hsa…	1	hsa-miR-4420(2)
hsa_circ_0080416_CBC1	0.00866781	0.000104442	45.9084	down	517.767	8.70106	8.29199	17.5836	576.168	695.245	-1.11128	-6.87925	-7.0064	-5.87939	-1.1123	-0.979403	Detected	Not Detected	Not Detected	Not Detected	Detected	Detected	0_x000D_	chr7	69364271	70229991	+	circbase|deepbase	hsa_circ_0080416	hsa_circ_0080416	hsa-circRNA7099-5	865720	1159	ENSG00000158321	ENST00000406775	69364272-69364484 exon:ENSE00003605416|69583118-69583219 exon:ENSE00003501395|69599522-69599557 exon:ENSE00003549352|69900738-69900767 exon:ENSE00001326469|70163555-70163606 exon:ENSE00001316169|70227856-70228327 exon:ENSE00001090863|70229738-70229991 exon:ENSE00001311771	GGAGCACTTACTCAGAAAGATGTAGCACTT	26053	AUTS2	100	hsa-miR-4651(7);hsa-miR-6756-5p(6);hsa-miR-3620-5p(5);hsa-miR-4763-3p(5);hsa-miR-608(5);hsa-miR-6722-3p(5);hsa-miR-6798-5p(5);hsa-miR-1207-5p(4);hsa-miR-3689b-3p(4);hsa-miR-3689c(4);hsa-miR-4472(4);hsa-miR-5787(4);hsa-miR-6748-5p(4);hsa-miR-6779-5p(4);hsa-miR-6879-5p(4);hsa-miR-1233-5p(3);hsa-miR-1587(3);hsa-miR-3689a-3p(3);hsa-miR-4430(3);hsa-miR-4459(3);hsa-miR-4665-5p(3);hsa-miR-5001-5p(3);hsa…	89	hsa-miR-4651(7);hsa-miR-6756-5p(6);hsa-miR-3620-5p(5);hsa-miR-4763-3p(5);hsa-miR-608(5);hsa-miR-6722-3p(5);hsa-miR-6798-5p(5);hsa-miR-1207-5p(4);hsa-miR-3689b-3p(4);hsa-miR-3689c(4);hsa-miR-4472(4);hsa-miR-5787(4);hsa-miR-6748-5p(4);hsa-miR-6779-5p(4);hsa-miR-6879-5p(4);hsa-miR-1233-5p(3);hsa-miR-1587(3);hsa-miR-3689a-3p(3);hsa-miR-4430(3);hsa-miR-4459(3);hsa-miR-4665-5p(3);hsa-miR-5001-5p(3);hsa…
hsa_circ_0080414_CBC1	0.00682994	4.87133e-05	44.4747	down	323.76	4.64705	8.01454	9.12829	355.717	438.797	-1.78866	-7.78413	-7.0555	-6.8252	-1.80805	-1.64337	Detected	Not Detected	Not Detected	Not Detected	Detected	Detected	0_x000D_	chr7	69364271	69364484	+	circbase|Rybak-Wolf2015|deepbase	hsa_circ_0080414	hsa_circ_0080414	hsa-circRNA7099-4	213	213	ENSG00000158321	ENST00000406775	69364272-69364484 exon:ENSE00003605416	AAGGCACTCAGACAGAAAGATGTAGCACTT	26053	AUTS2	22	hsa-miR-1183(1);hsa-miR-1273g-5p(1);hsa-miR-2117(1);hsa-miR-302c-3p(1);hsa-miR-3064-5p(1);hsa-miR-33b-3p(1);hsa-miR-3620-5p(1);hsa-miR-4651(1);hsa-miR-515-3p(1);hsa-miR-544b(1);hsa-miR-5589-5p(1);hsa-miR-608(1);hsa-miR-6748-5p(1);hsa-miR-6759-5p(1);hsa-miR-6764-5p(1);hsa-miR-6789-5p(1);hsa-miR-6814-5p(1);hsa-miR-6842-3p(1);hsa-miR-6854-3p(1);hsa-miR-6864-5p(1);hsa-miR-8077(1);hsa-miR-8081(1)	-	-
hsa-circRNA5333-4_CBC1	0.0035325	6.34689e-06	41.7912	down	1754.26	33.4359	51.6454	37.8594	2114.54	2173.54	0.649205	-4.93712	-4.36755	-4.77296	0.76349	0.665051	Detected	Detected	Detected	Detected	Detected	Detected	0_x000D_	chr22	39385461	39441547	+	deepbase	hsa-circRNA5333-4		hsa-circRNA5333-4	56086	56086	ENSG00000179750	ENST00000407298	---	AAAGGAGATTCTCAGATACCTGATGGATCC	9582	APOBEC3B	100	hsa-miR-4739(124);hsa-miR-5787(85);hsa-miR-328-5p(83);hsa-miR-4728-5p(80);hsa-miR-6780a-5p(80);hsa-miR-149-3p(77);hsa-miR-7111-5p(74);hsa-miR-4459(71);hsa-miR-4763-3p(68);hsa-miR-6722-3p(68);hsa-miR-1207-5p(67);hsa-miR-6825-5p(66);hsa-miR-4722-5p(65);hsa-miR-6779-5p(65);hsa-miR-6797-5p(64);hsa-miR-6808-5p(64);hsa-miR-6756-5p(62);hsa-miR-6848-5p(62);hsa-miR-6883-5p(62);hsa-miR-1249-5p(61);hsa-miR-…	100	hsa-miR-4739(124);hsa-miR-5787(85);hsa-miR-328-5p(83);hsa-miR-4728-5p(80);hsa-miR-6780a-5p(80);hsa-miR-149-3p(77);hsa-miR-7111-5p(74);hsa-miR-4459(71);hsa-miR-4763-3p(68);hsa-miR-6722-3p(68);hsa-miR-1207-5p(67);hsa-miR-6825-5p(66);hsa-miR-4722-5p(65);hsa-miR-6779-5p(65);hsa-miR-6797-5p(64);hsa-miR-6808-5p(64);hsa-miR-6756-5p(62);hsa-miR-6848-5p(62);hsa-miR-6883-5p(62);hsa-miR-1249-5p(61);hsa-miR-…
hsa-circRNA5332_CBC1	0.00771241	6.85933e-05	37.3873	down	586.503	14.1849	25.7538	13.4119	837.219	881.098	-0.931447	-6.17417	-5.37141	-6.27011	-0.57318	-0.637621	Detected	Not Detected	Detected	Not Detected	Detected	Detected	0_x000D_	chr22	39381816	39382417	+	deepbase	hsa-circRNA5332		hsa-circRNA5332	601	395	ENSG00000179750	ENST00000407298	39381817-39382096 exon:ENSE00001593845|39382303-39382417 exon:ENSE00001729638	AAAGGAGATTCTCAGGTGTATTTCAAGCCT	9582	APOBEC3B	84	hsa-miR-1207-5p(2);hsa-miR-3937(2);hsa-miR-4763-3p(2);hsa-miR-1193(1);hsa-miR-1205(1);hsa-miR-125a-3p(1);hsa-miR-129-5p(1);hsa-miR-1293(1);hsa-miR-1909-3p(1);hsa-miR-1976(1);hsa-miR-2277-5p(1);hsa-miR-23b-5p(1);hsa-miR-3074-5p(1);hsa-miR-3129-5p(1);hsa-miR-3158-5p(1);hsa-miR-3170(1);hsa-miR-3186-3p(1);hsa-miR-3193(1);hsa-miR-3196(1);hsa-miR-345-5p(1);hsa-miR-3619-5p(1);hsa-miR-3678-3p(1);hsa-miR-…	3	hsa-miR-1207-5p(2);hsa-miR-3937(2);hsa-miR-4763-3p(2)
hsa_circ_0058040_CBC1	0.00215034	3.20441e-07	36.0316	down	149.59	3.31394	3.86575	3.7972	159.103	161.554	-2.90257	-8.2719	-8.10737	-8.09061	-2.96883	-3.0849	Detected	Not Detected	Not Detected	Not Detected	Detected	Detected	0_x000D_	chr2	214174782	214239843	+	circbase|Rybak-Wolf2015|deepbase	hsa_circ_0058040	hsa_circ_0058040	hsa-circRNA4789-10	65061	663	ENSG00000144451	ENST00000331683	214174783-214174901 exon:ENSE00003639771|214181943-214182080 exon:ENSE00003656735|214204887-214204994 exon:ENSE00003563440|214215252-214215369 exon:ENSE00003661188|214228800-214228869 exon:ENSE00003646336|214239734-214239843 exon:ENSE00003617511	AAAGGCAATACAAAGGAACGGAAAACAGTT	79582	SPAG16	36	hsa-miR-1229-5p(1);hsa-miR-1238-5p(1);hsa-miR-1289(1);hsa-miR-151a-5p(1);hsa-miR-29b-2-5p(1);hsa-miR-3142(1);hsa-miR-346(1);hsa-miR-379-5p(1);hsa-miR-3909(1);hsa-miR-3911(1);hsa-miR-3913-3p(1);hsa-miR-4277(1);hsa-miR-4635(1);hsa-miR-4709-3p(1);hsa-miR-4724-3p(1);hsa-miR-4751(1);hsa-miR-4758-5p(1);hsa-miR-4772-5p(1);hsa-miR-544a(1);hsa-miR-5572(1);hsa-miR-6077(1);hsa-miR-611(1);hsa-miR-619-3p(1);h…	-	-
hsa_circ_0030198_CBC1	0.0123053	0.000316062	35.4265	down	101.684	3.17786	5.39323	4.6723	288.192	205.293	-3.4595	-8.33239	-7.62697	-7.79141	-2.11176	-2.73924	Detected	Not Detected	Not Detected	Not Detected	Detected	Detected	0_x000D_	chr13	46718576	46733821	-	circbase|deepbase	hsa_circ_0030198	hsa_circ_0030198	hsa-circRNA10283-9	15245	1277	ENSG00000136167	ENST00000398576	46718577-46718655 exon:ENSE00000923400|46721043-46721238 exon:ENSE00000923401|46722487-46722582 exon:ENSE00003464636|46725071-46725213 exon:ENSE00003589874|46726915-46727080 exon:ENSE00003505694|46728940-46729021 exon:ENSE00001785426|46730573-46730705 exon:ENSE00001770376|46732657-46732786 exon:ENSE00000923407|46732961-46733124 exon:ENSE00000923408|46733734-46733821 exon:ENSE00001244596	CAATCATTTGTACAGATCTGTTACCTAAAG	3936	LCP1	100	hsa-miR-23a-5p(2);hsa-miR-3191-5p(2);hsa-miR-3921(2);hsa-miR-3929(2);hsa-miR-4685-5p(2);hsa-miR-4763-3p(2);hsa-miR-657(2);hsa-miR-6744-3p(2);hsa-miR-6764-5p(2);hsa-let-7i-5p(1);hsa-miR-1182(1);hsa-miR-1184(1);hsa-miR-1207-5p(1);hsa-miR-1225-3p(1);hsa-miR-1229-3p(1);hsa-miR-1231(1);hsa-miR-1236-3p(1);hsa-miR-125b-1-3p(1);hsa-miR-1286(1);hsa-miR-1288-3p(1);hsa-miR-151a-3p(1);hsa-miR-183-5p(1);hsa-m…	9	hsa-miR-23a-5p(2);hsa-miR-3191-5p(2);hsa-miR-3921(2);hsa-miR-3929(2);hsa-miR-4685-5p(2);hsa-miR-4763-3p(2);hsa-miR-657(2);hsa-miR-6744-3p(2);hsa-miR-6764-5p(2)
hsa-circRNA10283-8_CBC1	0.00592494	2.99671e-05	33.7271	down	1181.79	47.4367	28.677	35.1818	1589.06	1652.06	0.0793156	-4.43251	-5.2163	-4.87879	0.35132	0.269273	Detected	Detected	Detected	Detected	Detected	Compromised	0_x000D_	chr13	46716426	46733821	-	deepbase	hsa-circRNA10283-8		hsa-circRNA10283-8	17395	1526	ENSG00000136167	ENST00000398576	46716427-46716560 exon:ENSE00001774077|46717425-46717539 exon:ENSE00000923399|46718577-46718655 exon:ENSE00000923400|46721043-46721238 exon:ENSE00000923401|46722487-46722582 exon:ENSE00003464636|46725071-46725213 exon:ENSE00003589874|46726915-46727080 exon:ENSE00003505694|46728940-46729021 exon:ENSE00001785426|46730573-46730705 exon:ENSE00001770376|46732657-46732786 exon:ENSE00000923407|46732961-…	GCAGCTAATGAGAAGATCTGTTACCTAAAG	3936	LCP1	100	hsa-miR-4685-5p(3);hsa-miR-6764-5p(3);hsa-miR-23a-5p(2);hsa-miR-3191-5p(2);hsa-miR-3921(2);hsa-miR-3929(2);hsa-miR-4726-5p(2);hsa-miR-4763-3p(2);hsa-miR-657(2);hsa-miR-6744-3p(2);hsa-miR-6753-5p(2);hsa-miR-6754-5p(2);hsa-miR-6784-5p(2);hsa-miR-6895-5p(2);hsa-miR-7113-5p(2);hsa-let-7i-5p(1);hsa-miR-103a-2-5p(1);hsa-miR-1182(1);hsa-miR-1184(1);hsa-miR-1207-5p(1);hsa-miR-1225-3p(1);hsa-miR-1229-3p(1…	15	hsa-miR-4685-5p(3);hsa-miR-6764-5p(3);hsa-miR-23a-5p(2);hsa-miR-3191-5p(2);hsa-miR-3921(2);hsa-miR-3929(2);hsa-miR-4726-5p(2);hsa-miR-4763-3p(2);hsa-miR-657(2);hsa-miR-6744-3p(2);hsa-miR-6753-5p(2);hsa-miR-6754-5p(2);hsa-miR-6784-5p(2);hsa-miR-6895-5p(2);hsa-miR-7113-5p(2)
microRNA
Gene ID	Score(d)	q-value(%)	Fold Change		ProbeSetID	MCF-7-1	MCF-7-5	MCF-7-6	LCC9-3	LCC9-4	LCC9-5	Probe Set ID	Probe Set Name	Accession	Transcript ID(Array Design)	Sequence Type	Species Scientific Name	Alignments	Sequence Length	Sequence	Genome Context	Clustered miRNAs within 10kb	Target Genes	GeneChip Array	Annotation Date	Sequence Source
20500438	30.8561	0	214.794		20500438	1.50178	1.50178	1.20651	333.585	272.008	297.181	20500438	MIMAT0000253_st	MIMAT0000253	hsa-miR-10a-5p	miRNA	Homo sapiens	chr17:46657266-46657288 (-)	23	UACCCUGUAGAUCCGAAUUUGUG	ENST00000332503 // sense // 5UTR // 1 /// ENST00000460160 // sense // intron // 1 /// ENST00000465846 // antisense // intron // 2 /// ENST00000472863 // sense // intron // 1 /// ENST00000476342 // sense // intron // 1 /// ENST00000489475 // sense // intron // 1 /// ENST00000498678 // sense // intron // 1 /// ENST00000548801 // sense // exon // 1 /// ENST00000552000 // sense // intron // 1 /// OTT…	---	microcosm // ENST00000215770 // --- // predicted /// microcosm // ENST00000306768 // --- // predicted /// microcosm // ENST00000316131 // --- // predicted /// microcosm // ENST00000318298 // --- // predicted /// microcosm // ENST00000319163 // --- // predicted /// microcosm // ENST00000324089 // --- // predicted /// microcosm // ENST00000328749 // --- // predicted /// microcosm // ENST00000331024…	miRNA-4_0	Sep 22, 2016	miRBase
20502456	16.465	0	58.9226		20502456	1.16519	1.16954	1.90842	75.684	84.5763	83.1156	20502456	MIMAT0001639_st	MIMAT0001639	hsa-miR-409-3p	miRNA	Homo sapiens	chr14:101531683-101531704 (+)	22	GAAUGUUGCUCGGUGAACCCCU	---	hsa-mir-154 // chr14:101526092-101526175 (+) /// hsa-mir-369 // chr14:101531935-101532004 (+) /// hsa-mir-377 // chr14:101528387-101528455 (+) /// hsa-mir-409 // chr14:101531637-101531715 (+) /// hsa-mir-412 // chr14:101531784-101531874 (+) /// hsa-mir-410 // chr14:101532249-101532328 (+) /// hsa-mir-485 // chr14:101521756-101521828 (+) /// hsa-mir-496 // chr14:101526910-101527011 (+) /// hsa-mir…	microcosm // ENST00000246222 // --- // predicted /// microcosm // ENST00000287660 // --- // predicted /// microcosm // ENST00000288893 // --- // predicted /// microcosm // ENST00000332977 // --- // predicted /// microcosm // ENST00000341824 // --- // predicted /// microcosm // ENST00000354501 // --- // predicted /// microcosm // ENST00000357204 // --- // predicted /// microcosm // ENST00000359805…	miRNA-4_0	Sep 22, 2016	miRBase
20501250	10.5561	0	28.7818		20501250	2.59576	1.27116	1.37721	42.0027	47.2789	54.56	20501250	MIMAT0000737_st	MIMAT0000737	hsa-miR-382-5p	miRNA	Homo sapiens	chr14:101520653-101520674 (+)	22	GAAGUUGUUCGUGGUGGAUUCG	ENST00000385009 // antisense // exon // 1	hsa-mir-134 // chr14:101521024-101521096 (+) /// hsa-mir-154 // chr14:101526092-101526175 (+) /// hsa-mir-377 // chr14:101528387-101528455 (+) /// hsa-mir-381 // chr14:101512257-101512331 (+) /// hsa-mir-382 // chr14:101520643-101520718 (+) /// hsa-mir-485 // chr14:101521756-101521828 (+) /// hsa-mir-487a // chr14:101518783-101518862 (+) /// hsa-mir-496 // chr14:101526910-101527011 (+) /// hsa-mi…	microcosm // ENST00000272598 // --- // predicted /// microcosm // ENST00000287660 // --- // predicted /// microcosm // ENST00000298105 // --- // predicted /// microcosm // ENST00000317414 // --- // predicted /// microcosm // ENST00000319148 // --- // predicted /// microcosm // ENST00000325390 // --- // predicted /// microcosm // ENST00000327781 // --- // predicted /// microcosm // ENST00000330935…	miRNA-4_0	Sep 22, 2016	miRBase
20500771	16.0886	0	28.6828		20500771	2.30171	2.73321	3.51018	75.2681	86.0566	80.4489	20500771	MIMAT0000446_st	MIMAT0000446	hsa-miR-127-3p	miRNA	Homo sapiens	chr14:101349372-101349393 (+)	22	UCGGAUCCGUCUGAGCUUGGCU	ENST00000534062 // antisense // exon // 1 /// OTTHUMT00000395127 // antisense // exon // 1	hsa-mir-127 // chr14:101349316-101349412 (+) /// hsa-mir-136 // chr14:101351039-101351120 (+) /// hsa-mir-337 // chr14:101340830-101340922 (+) /// hsa-mir-431 // chr14:101347344-101347457 (+) /// hsa-mir-433 // chr14:101348223-101348315 (+) /// hsa-mir-432 // chr14:101350820-101350913 (+) /// hsa-mir-665 // chr14:101341370-101341441 (+)	microcosm // ENST00000301436 // --- // predicted /// microcosm // ENST00000317839 // --- // predicted /// microcosm // ENST00000333616 // --- // predicted /// microcosm // ENST00000333971 // --- // predicted /// microcosm // ENST00000341636 // --- // predicted /// microcosm // ENST00000355575 // --- // predicted /// microcosm // ENST00000356014 // --- // predicted /// microcosm // ENST00000369364…	miRNA-4_0	Sep 22, 2016	miRBase
20500773	15.9541	0	24.8967		20500773	2.05575	1.46776	1.44751	40.4489	38.1156	43.7181	20500773	MIMAT0000447_st	MIMAT0000447	hsa-miR-134-5p	miRNA	Homo sapiens	chr14:101521031-101521052 (+)	22	UGUGACUGGUUGACCAGAGGGG	ENST00000385258 // sense // exon // 1	hsa-mir-134 // chr14:101521024-101521096 (+) /// hsa-mir-154 // chr14:101526092-101526175 (+) /// hsa-mir-377 // chr14:101528387-101528455 (+) /// hsa-mir-381 // chr14:101512257-101512331 (+) /// hsa-mir-382 // chr14:101520643-101520718 (+) /// hsa-mir-485 // chr14:101521756-101521828 (+) /// hsa-mir-487a // chr14:101518783-101518862 (+) /// hsa-mir-496 // chr14:101526910-101527011 (+) /// hsa-mi…	microcosm // ENST00000257935 // --- // predicted /// microcosm // ENST00000284414 // --- // predicted /// microcosm // ENST00000296662 // --- // predicted /// microcosm // ENST00000306232 // --- // predicted /// microcosm // ENST00000309009 // --- // predicted /// microcosm // ENST00000312946 // --- // predicted /// microcosm // ENST00000327235 // --- // predicted /// microcosm // ENST00000327975…	miRNA-4_0	Sep 22, 2016	miRBase
20504218	14.2554	0	23.4942		20504218	2.14462	2.03718	1.47279	40.0508	40.7822	51.0879	20504218	MIMAT0003180_st	MIMAT0003180	hsa-miR-487b-3p	miRNA	Homo sapiens	chr14:101512842-101512863 (+)	22	AAUCGUACAGGGUCAUCCACUU	ENST00000553692 // sense // intron // 1 /// OTTHUMT00000414538 // sense // intron // 1	hsa-mir-134 // chr14:101521024-101521096 (+) /// hsa-mir-376c // chr14:101506027-101506092 (+) /// hsa-mir-376a-1 // chr14:101507119-101507186 (+) /// hsa-mir-381 // chr14:101512257-101512331 (+) /// hsa-mir-382 // chr14:101520643-101520718 (+) /// hsa-mir-376b // chr14:101506773-101506872 (+) /// hsa-mir-485 // chr14:101521756-101521828 (+) /// hsa-mir-487a // chr14:101518783-101518862 (+) /// h…	microcosm // ENST00000254302 // --- // predicted /// microcosm // ENST00000302092 // --- // predicted /// microcosm // ENST00000321566 // --- // predicted /// microcosm // ENST00000327008 // --- // predicted /// microcosm // ENST00000333201 // --- // predicted /// microcosm // ENST00000334118 // --- // predicted /// microcosm // ENST00000338344 // --- // predicted /// microcosm // ENST00000338912…	miRNA-4_0	Sep 22, 2016	miRBase
20501244	11.3538	0	19.0628		20501244	1.16519	1.75259	1.97626	25.7948	33.284	32.5623	20501244	MIMAT0000733_st	MIMAT0000733	hsa-miR-379-5p	miRNA	Homo sapiens	chr14:101488408-101488428 (+)	21	UGGUAGACUAUGGAACGUAGG	ENST00000362218 // sense // exon // 1	hsa-mir-299 // chr14:101490131-101490193 (+) /// hsa-mir-379 // chr14:101488403-101488469 (+) /// hsa-mir-380 // chr14:101491354-101491414 (+) /// hsa-mir-323a // chr14:101492069-101492154 (+) /// hsa-mir-329-1 // chr14:101493122-101493201 (+) /// hsa-mir-329-2 // chr14:101493437-101493520 (+) /// hsa-mir-494 // chr14:101495971-101496051 (+) /// hsa-mir-411 // chr14:101489662-101489757 (+) /// hs…	microcosm // ENST00000260303 // --- // predicted /// microcosm // ENST00000290559 // --- // predicted /// microcosm // ENST00000315889 // --- // predicted /// microcosm // ENST00000318329 // --- // predicted /// microcosm // ENST00000330935 // --- // predicted /// microcosm // ENST00000334548 // --- // predicted /// microcosm // ENST00000334683 // --- // predicted /// microcosm // ENST00000344867…	miRNA-4_0	Sep 22, 2016	miRBase
20502441	10.2847	0	18.1665		20502441	1.60389	2.85498	2.86081	39.8627	48.2852	40.8036	20502441	MIMAT0001627_st	MIMAT0001627	hsa-miR-433-3p	miRNA	Homo sapiens	chr14:101348286-101348307 (+)	22	AUCAUGAUGGGCUCCUCGGUGU	ENST00000384837 // sense // exon // 1 /// ENST00000534062 // antisense // exon // 1 /// OTTHUMT00000395127 // antisense // exon // 1	hsa-mir-127 // chr14:101349316-101349412 (+) /// hsa-mir-136 // chr14:101351039-101351120 (+) /// hsa-mir-337 // chr14:101340830-101340922 (+) /// hsa-mir-431 // chr14:101347344-101347457 (+) /// hsa-mir-433 // chr14:101348223-101348315 (+) /// hsa-mir-432 // chr14:101350820-101350913 (+) /// hsa-mir-665 // chr14:101341370-101341441 (+)	microcosm // ENST00000298762 // --- // predicted /// microcosm // ENST00000301990 // --- // predicted /// microcosm // ENST00000309178 // --- // predicted /// microcosm // ENST00000311400 // --- // predicted /// microcosm // ENST00000314458 // --- // predicted /// microcosm // ENST00000317000 // --- // predicted /// microcosm // ENST00000327378 // --- // predicted /// microcosm // ENST00000327933…	miRNA-4_0	Sep 22, 2016	miRBase
20503104	9.69802	0	16.7986		20503104	1.16519	2.19562	1.73323	22.6416	29.353	31.6281	20503104	MIMAT0002176_st	MIMAT0002176	hsa-miR-485-3p	miRNA	Homo sapiens	chr14:101521801-101521822 (+)	22	GUCAUACACGGCUCUCCUCUCU	ENST00000385292 // sense // exon // 1	hsa-mir-134 // chr14:101521024-101521096 (+) /// hsa-mir-154 // chr14:101526092-101526175 (+) /// hsa-mir-377 // chr14:101528387-101528455 (+) /// hsa-mir-381 // chr14:101512257-101512331 (+) /// hsa-mir-382 // chr14:101520643-101520718 (+) /// hsa-mir-409 // chr14:101531637-101531715 (+) /// hsa-mir-485 // chr14:101521756-101521828 (+) /// hsa-mir-487a // chr14:101518783-101518862 (+) /// hsa-mi…	microcosm // ENST00000243913 // --- // predicted /// microcosm // ENST00000309504 // --- // predicted /// microcosm // ENST00000319148 // --- // predicted /// microcosm // ENST00000323501 // --- // predicted /// microcosm // ENST00000332998 // --- // predicted /// microcosm // ENST00000340134 // --- // predicted /// microcosm // ENST00000343738 // --- // predicted /// microcosm // ENST00000366941…	miRNA-4_0	Sep 22, 2016	miRBase
20503800	13.0684	0	16.5913		20503800	5.75448	8.32398	6.03741	95.7386	119.495	115.449	20503800	MIMAT0002814_st	MIMAT0002814	hsa-miR-432-5p	miRNA	Homo sapiens	chr14:101350833-101350855 (+)	23	UCUUGGAGUAGGUCAUUGGGUGG	ENST00000534062 // antisense // exon // 1 /// OTTHUMT00000395127 // antisense // exon // 1	hsa-mir-127 // chr14:101349316-101349412 (+) /// hsa-mir-136 // chr14:101351039-101351120 (+) /// hsa-mir-337 // chr14:101340830-101340922 (+) /// hsa-mir-431 // chr14:101347344-101347457 (+) /// hsa-mir-433 // chr14:101348223-101348315 (+) /// hsa-mir-432 // chr14:101350820-101350913 (+) /// hsa-mir-665 // chr14:101341370-101341441 (+)	microcosm // ENST00000278994 // --- // predicted /// microcosm // ENST00000319163 // --- // predicted /// microcosm // ENST00000323595 // --- // predicted /// microcosm // ENST00000333189 // --- // predicted /// microcosm // ENST00000342275 // --- // predicted /// microcosm // ENST00000342371 // --- // predicted /// microcosm // ENST00000342858 // --- // predicted /// microcosm // ENST00000343761…	miRNA-4_0	Sep 22, 2016	miRBase
20504557	-6.53103	0	0.1211		20504557	12.3027	6.70578	6.01993	0.852586	1.16519	0.887355	20504557	MIMAT0003882_st	MIMAT0003882	hsa-miR-767-5p	miRNA	Homo sapiens	chrX:151561953-151561975 (-)	23	UGCACCAUGGUUGUCUGAGCAUG	ENST00000370311 // sense // intron // 1 /// ENST00000370314 // sense // intron // 1 /// OTTHUMT00000060921 // sense // intron // 1 /// OTTHUMT00000060922 // sense // intron // 1	hsa-mir-105-1 // chrX:151560691-151560771 (-) /// hsa-mir-105-2 // chrX:151562884-151562964 (-) /// hsa-mir-767 // chrX:151561893-151562001 (-)	microcosm // ENST00000296662 // --- // predicted /// microcosm // ENST00000318298 // --- // predicted /// microcosm // ENST00000320470 // --- // predicted /// microcosm // ENST00000321602 // --- // predicted /// microcosm // ENST00000327378 // --- // predicted /// microcosm // ENST00000330192 // --- // predicted /// microcosm // ENST00000333401 // --- // predicted /// microcosm // ENST00000335055…	miRNA-4_0	Sep 22, 2016	miRBase
20500720	-6.14989	0	0.1918		20500720	42.7111	45.5303	27.6921	6.09021	8.76091	7.12261	20500720	MIMAT0004587_st	MIMAT0004587	hsa-miR-23b-5p	miRNA	Homo sapiens	chr9:97847509-97847530 (+)	22	UGGGUUCCUGGCAUGCUGAUUU	ENST00000297979 // sense // intron // 14 /// ENST00000375315 // sense // intron // 15 /// ENST00000428313 // sense // intron // 15 /// ENST00000463372 // sense // intron // 5 /// ENST00000468164 // sense // intron // 4 /// ENST00000471978 // sense // intron // 5 /// ENST00000478473 // sense // intron // 6 /// OTTHUMT00000053196 // sense // intron // 5 /// OTTHUMT00000053197 // sense // intron // …	hsa-mir-24-1 // chr9:97848303-97848370 (+) /// hsa-mir-23b // chr9:97847490-97847586 (+) /// hsa-mir-27b // chr9:97847727-97847823 (+) /// hsa-mir-3074 // chr9:97848296-97848376 (-)	microcosm // ENST00000280270 // --- // predicted /// microcosm // ENST00000298189 // --- // predicted /// microcosm // ENST00000323562 // --- // predicted /// microcosm // ENST00000328302 // --- // predicted /// microcosm // ENST00000354767 // --- // predicted /// microcosm // ENST00000355290 // --- // predicted /// microcosm // ENST00000357871 // --- // predicted /// microcosm // ENST00000374717…	miRNA-4_0	Sep 22, 2016	miRBase
20500780	-9.68424	0	0.2018		20500780	279.449	233.481	214.56	48.1172	51.8535	46.1076	20500780	MIMAT0000450_st	MIMAT0000450	hsa-miR-149-5p	miRNA	Homo sapiens	chr2:241395432-241395454 (+)	23	UCUGGCUCCGUGUCUUCACUCCC	ENST00000264039 // sense // intron // 1 /// ENST00000404327 // antisense // intron // 1 /// ENST00000404891 // antisense // intron // 1 /// ENST00000420138 // sense // intron // 1 /// ENST00000426280 // sense // intron // 1 /// ENST00000469694 // sense // intron // 1 /// OTTHUMT00000257179 // sense // intron // 1 /// OTTHUMT00000325970 // sense // intron // 1 /// OTTHUMT00000325972 // sense // in…	---	microcosm // ENST00000244906 // --- // predicted /// microcosm // ENST00000326592 // --- // predicted /// microcosm // ENST00000329113 // --- // predicted /// microcosm // ENST00000329493 // --- // predicted /// microcosm // ENST00000341130 // --- // predicted /// microcosm // ENST00000344584 // --- // predicted /// microcosm // ENST00000360590 // --- // predicted /// microcosm // ENST00000367878…	miRNA-4_0	Sep 22, 2016	miRBase
20500192	-4.08581	0	0.2037		20500192	9.11708	6.77292	3.31753	1.3954	1.12376	1.10481	20500192	MIMAT0000102_st	MIMAT0000102	hsa-miR-105-5p	miRNA	Homo sapiens	chrX:151560737-151560759 (-) /// chrX:151562930-151562952 (-)	23	UCAAAUGCUCAGACUCCUGUGGU	ENST00000370311 // sense // intron // 1 /// ENST00000370314 // sense // intron // 1 /// OTTHUMT00000060921 // sense // intron // 1 /// OTTHUMT00000060922 // sense // intron // 1 /// ENST00000370311 // sense // intron // 1 /// ENST00000370314 // sense // intron // 1 /// OTTHUMT00000060921 // sense // intron // 1 /// OTTHUMT00000060922 // sense // intron // 1	hsa-mir-105-1 // chrX:151560691-151560771 (-) /// hsa-mir-105-2 // chrX:151562884-151562964 (-) /// hsa-mir-767 // chrX:151561893-151562001 (-) /// hsa-mir-105-1 // chrX:151560691-151560771 (-) /// hsa-mir-105-2 // chrX:151562884-151562964 (-) /// hsa-mir-767 // chrX:151561893-151562001 (-)	microcosm // ENST00000306768 // --- // predicted /// microcosm // ENST00000326269 // --- // predicted /// microcosm // ENST00000327235 // --- // predicted /// microcosm // ENST00000333385 // --- // predicted /// microcosm // ENST00000339183 // --- // predicted /// microcosm // ENST00000341664 // --- // predicted /// microcosm // ENST00000367340 // --- // predicted /// microcosm // ENST00000369529…	miRNA-4_0	Sep 22, 2016	miRBase
20500722	-7.54459	0	0.205		20500722	42.1863	32.0045	41.0369	9.46437	7.14738	7.06079	20500722	MIMAT0004588_st	MIMAT0004588	hsa-miR-27b-5p	miRNA	Homo sapiens	chr9:97847745-97847766 (+)	22	AGAGCUUAGCUGAUUGGUGAAC	ENST00000297979 // sense // intron // 14 /// ENST00000375315 // sense // intron // 15 /// ENST00000428313 // sense // intron // 15 /// ENST00000463372 // sense // intron // 5 /// ENST00000468164 // sense // intron // 4 /// ENST00000471978 // sense // intron // 5 /// ENST00000478473 // sense // intron // 6 /// OTTHUMT00000053196 // sense // intron // 5 /// OTTHUMT00000053197 // sense // intron // …	hsa-mir-24-1 // chr9:97848303-97848370 (+) /// hsa-mir-23b // chr9:97847490-97847586 (+) /// hsa-mir-27b // chr9:97847727-97847823 (+) /// hsa-mir-3074 // chr9:97848296-97848376 (-)	microcosm // ENST00000339579 // --- // predicted /// microcosm // ENST00000343105 // --- // predicted /// microcosm // ENST00000360590 // --- // predicted /// microcosm // ENST00000372937 // --- // predicted /// microcosm // ENST00000379755 // --- // predicted /// microcosm // ENST00000382953 // --- // predicted /// microcosm // ENST00000383051 // --- // predicted /// microcosm // ENST00000332172…	miRNA-4_0	Sep 22, 2016	miRBase
20500436	-4.02473	0	0.3023		20500436	12.6712	18.1111	21.8423	6.90755	4.69431	4.27129	20500436	MIMAT0004553_st	MIMAT0004553	hsa-miR-7-1-3p	miRNA	Homo sapiens	chr9:86584686-86584707 (-)	22	CAACAAAUCACAGUCUGCCAUA	ENST00000351839 // sense // intron // 15 /// ENST00000360384 // sense // intron // 16 /// ENST00000376263 // sense // intron // 16 /// ENST00000376264 // sense // intron // 16 /// ENST00000376281 // sense // intron // 16 /// ENST00000481820 // sense // 3UTR // 4 /// ENST00000492865 // sense // intron // 3 /// ENST00000493362 // sense // intron // 1 /// OTTHUMT00000052846 // sense // intron // 16 …	---	microcosm // ENST00000286902 // --- // predicted /// microcosm // ENST00000301831 // --- // predicted /// microcosm // ENST00000340386 // --- // predicted /// microcosm // ENST00000341508 // --- // predicted /// microcosm // ENST00000341636 // --- // predicted /// microcosm // ENST00000344740 // --- // predicted /// microcosm // ENST00000374010 // --- // predicted /// microcosm // ENST00000377273…	miRNA-4_0	Sep 22, 2016	miRBase
20500786	-3.76	0.981203	0.3099		20500786	6.38104	5.08088	3.01302	1.30424	1.37561	1.61971	20500786	MIMAT0000454_st	MIMAT0000454	hsa-miR-184	miRNA	Homo sapiens	chr15:79502182-79502203 (+)	22	UGGACGGAGAACUGAUAAGGGU	ENST00000559225 // antisense // intron // 2 /// ENST00000560872 // antisense // intron // 1 /// OTTHUMT00000417802 // antisense // intron // 1 /// OTTHUMT00000417803 // antisense // intron // 2	---	microcosm // ENST00000246222 // --- // predicted /// microcosm // ENST00000308935 // --- // predicted /// microcosm // ENST00000319374 // --- // predicted /// microcosm // ENST00000328448 // --- // predicted /// microcosm // ENST00000330898 // --- // predicted /// microcosm // ENST00000331747 // --- // predicted /// microcosm // ENST00000333750 // --- // predicted /// microcosm // ENST00000334871…	miRNA-4_0	Sep 22, 2016	miRBase
20525519	-8.30206	0	0.3239		20525519	162.116	154.538	143.048	53.7822	48.458	46.7487	20525519	MIMAT0027458_st	MIMAT0027458	hsa-miR-6779-5p	miRNA	Homo sapiens	chr17:37071237-37071257 (+)	21	CUGGGAGGGGCUGGGUUUGGC	ENST00000318008 // sense // intron // 5 /// ENST00000419929 // sense // intron // 5 /// ENST00000433206 // sense // intron // 4 /// ENST00000435347 // sense // intron // 5 /// ENST00000443937 // sense // intron // 6 /// ENST00000579123 // sense // intron // 1 /// ENST00000581485 // sense // intron // 3 /// ENST00000585841 // sense // intron // 4 /// OTTHUMT00000256890 // sense // intron // 5 /// …	---	MTI // --- // AAED1 // validated /// MTI // --- // ABI2 // validated /// MTI // --- // ACAA2 // validated /// MTI // --- // ACADL // validated /// MTI // --- // ACAP2 // validated /// MTI // --- // ADAMTS4 // validated /// MTI // --- // ADAR // validated /// MTI // --- // ADIPOQ // validated /// MTI // --- // AGAP9 // validated /// MTI // --- // AGBL5 // validated /// MTI // --- // AGXT2 // valid…	miRNA-4_0	Sep 22, 2016	miRBase
20500723	-5.62553	0	0.3808		20500723	213.19	241.793	291.912	94.6434	94.4759	92.9021	20500723	MIMAT0000419_st	MIMAT0000419	hsa-miR-27b-3p	miRNA	Homo sapiens	chr9:97847787-97847807 (+)	21	UUCACAGUGGCUAAGUUCUGC	ENST00000297979 // sense // intron // 14 /// ENST00000375315 // sense // intron // 15 /// ENST00000428313 // sense // intron // 15 /// ENST00000463372 // sense // intron // 5 /// ENST00000468164 // sense // intron // 4 /// ENST00000471978 // sense // intron // 5 /// ENST00000478473 // sense // intron // 6 /// OTTHUMT00000053196 // sense // intron // 5 /// OTTHUMT00000053197 // sense // intron // …	hsa-mir-24-1 // chr9:97848303-97848370 (+) /// hsa-mir-23b // chr9:97847490-97847586 (+) /// hsa-mir-27b // chr9:97847727-97847823 (+) /// hsa-mir-3074 // chr9:97848296-97848376 (-)	microcosm // ENST00000295112 // --- // predicted /// microcosm // ENST00000296662 // --- // predicted /// microcosm // ENST00000319163 // --- // predicted /// microcosm // ENST00000324999 // --- // predicted /// microcosm // ENST00000328302 // --- // predicted /// microcosm // ENST00000331451 // --- // predicted /// microcosm // ENST00000342275 // --- // predicted /// microcosm // ENST00000342371…	miRNA-4_0	Sep 22, 2016	miRBase
20506776	-4.43484	0	0.412		20506776	43.3378	61.2863	52.4055	22.8983	22.7026	18.7228	20506776	MIMAT0022942_st	MIMAT0022942	hsa-miR-1229-5p	miRNA	Homo sapiens	chr5:179225323-179225346 (-)	24	GUGGGUAGGGUUUGGGGGAGAGCG	ENST00000292591 // sense // intron // 13 /// ENST00000337755 // sense // intron // 12 /// ENST00000518778 // sense // intron // 10 /// ENST00000518980 // sense // intron // 8 /// ENST00000519836 // sense // intron // 10 /// ENST00000520875 // sense // intron // 7 /// ENST00000520969 // sense // intron // 5 /// ENST00000522293 // sense // intron // 4 /// ENST00000522451 // sense // intron // 2 ///…	---	MTI // --- // APP // validated /// MTI // --- // ARIH2 // validated /// MTI // --- // BBS1 // validated /// MTI // --- // BCL10 // validated /// MTI // --- // BCL3 // validated /// MTI // --- // BTG2 // validated /// MTI // --- // BZW1 // validated /// MTI // --- // CDR1 // validated /// MTI // --- // DCAF10 // validated /// MTI // --- // DCX // validated /// MTI // --- // FAM229B // validated //…	miRNA-4_0	Sep 22, 2016	miRBase
mRNA
ProbeName	p (Corr)	p	FC (abs)	Regulation	MCF-7-1:gProcessedSignal(raw)	MCF-7-5:gProcessedSignal(raw)	MCF-7-6:gProcessedSignal(raw)	LCC9-3:gProcessedSignal(raw)	LCC9-4:gProcessedSignal(raw)	LCC9-5:gProcessedSignal(raw)	MCF-7-1:gProcessedSignal(normalized)	MCF-7-5:gProcessedSignal(normalized)	MCF-7-6:gProcessedSignal(normalized)	LCC9-3:gProcessedSignal(normalized)	LCC9-4:gProcessedSignal(normalized)	LCC9-5:gProcessedSignal(normalized)	MCF-7-1:gFEFlags	MCF-7-5:gFEFlags	MCF-7-6:gFEFlags	LCC9-3:gFEFlags	LCC9-4:gFEFlags	LCC9-5:gFEFlags	ControlType	mRNA_ProbeName	ProbeID	PrimaryAccession	RefSeqAccession	GenbankAccession	UniGeneID	EntrezGeneID	GeneSymbol	GeneName	EnsemblID	TIGRID	GO	Description	GenomicCoordinates	Cytoband	Sequence
A_23_P94754	0.00331693	8.4462e-06	159.392	up	8.36894	11.547	16.338	1796.5	2112.53	1860.85	-5.8681	-5.40482	-5.00659	1.86462	1.97263	1.83255	Not Detected	Not Detected	Not Detected	Detected	Detected	Detected	0	A_23_P94754	A_23_P94754	NM_005118	NM_005118	NM_005118	Hs.23349	9966	TNFSF15	tumor necrosis factor (ligand) superfamily, member 15	ENST00000374044	THC2490549	GO:0005102(receptor binding)|GO:0005123(death receptor binding)|GO:0005125(cytokine activity)|GO:0005164(tumor necrosis factor receptor binding)|GO:0005615(extracellular space)|GO:0005886(plasma membrane)|GO:0005887(integral to plasma membrane)|GO:0006919(activation of cysteine-type endopeptidase activity involved in apoptotic process)|GO:0006955(immune response)|GO:0007165(signal transduction)|G…	Homo sapiens tumor necrosis factor (ligand) superfamily, member 15 (TNFSF15), transcript variant 1, mRNA [NM_005118]	chr9:117552298-117552239	hs|9q32	AAACAGTATAAACTTTCAGAGGCAAAATCCTTCACCAATTTTTCCACATACTTTCATGCC
A_24_P787897	0.00300758	2.63862e-06	142.835	up	3.38802	4.65002	3.5681	606.17	587.031	508.493	-7.17271	-6.71703	-7.20159	0.297228	0.125169	-0.0391159	Not Detected	Not Detected	Not Detected	Detected	Detected	Detected	0	A_24_P787897	A_24_P787897	NM_022166	NM_022166	NM_022166	Hs.22907	64131	XYLT1	xylosyltransferase I	ENST00000261381	THC2629551	GO:0000139(Golgi membrane)|GO:0005576(extracellular region)|GO:0005789(endoplasmic reticulum membrane)|GO:0006024(glycosaminoglycan biosynthetic process)|GO:0008375(acetylglucosaminyltransferase activity)|GO:0015012(heparan sulfate proteoglycan biosynthetic process)|GO:0016021(integral to membrane)|GO:0030158(protein xylosyltransferase activity)|GO:0030206(chondroitin sulfate biosynthetic process…	Homo sapiens xylosyltransferase I (XYLT1), mRNA [NM_022166]	chr16:17196526-17196467	hs|16p12.3	TGAACTATCTGAAATTGACCAGTAATCAAAGTTCCAATCATCTGAATGCTTTTCCTTGAG
A_21_P0008484	0.00402979	1.6095e-05	128.944	up	12.3325	7.31575	12.6723	1454.61	1177.07	1581.33	-5.30875	-6.06326	-5.37314	1.56007	1.12886	1.59772	Not Detected	Not Detected	Not Detected	Detected	Detected	Detected	0	A_21_P0008484	A_21_P0008484	ENST00000512901			Hs.651477	388011	LINC01550	long intergenic non-protein coding RNA 1550	ENST00000512901	NP1160965		long intergenic non-protein coding RNA 1550 [Source:HGNC Symbol;Acc:HGNC:20111] [ENST00000512901]	chr14:98426055-98425996	hs|14q32.2	CATCTTTCCCATGCCCTTTAAAACACGTTATCAAATAGCAACAGGTGGTGCAATAACTAG
A_33_P3372332	0.00368096	1.18471e-05	76.0655	up	19.7109	13.1876	19.5616	1593.57	1251.12	1239.86	-4.63223	-5.21316	-4.7468	1.69169	1.21688	1.24676	Not Detected	Not Detected	Detected	Detected	Detected	Detected	0	A_33_P3372332	A_33_P3372332	NM_000101	NM_000101	NM_000101	Hs.513803	1535	CYBA	cytochrome b-245, alpha polypeptide	ENST00000562209	THC2558072	GO:0001938(positive regulation of endothelial cell proliferation)|GO:0002474(antigen processing and presentation of peptide antigen via MHC class I)|GO:0002479(antigen processing and presentation of exogenous peptide antigen via MHC class I, TAP-dependent)|GO:0003106(negative regulation of glomerular filtration by angiotensin)|GO:0005515(protein binding)|GO:0005739(mitochondrion)|GO:0005768(endos…	Homo sapiens cytochrome b-245, alpha polypeptide (CYBA), mRNA [NM_000101]	chr16:88713223-88713164	hs|16q24.3	TGGTGAAGCTGTTCGGGCCCTTTACCAGGAATTACTATGTTCGGGCCGTCCTGCATCTCC
A_21_P0008483	0.00534279	5.17888e-05	67.9174	up	9.62404	15.9752	21.3319	1069.18	920.04	1153.77	-5.66651	-4.93651	-4.62181	1.11594	0.773428	1.14294	Not Detected	Not Detected	Detected	Detected	Detected	Detected	0	A_21_P0008483	A_21_P0008483	ENST00000512901			Hs.651477	388011	LINC01550	long intergenic non-protein coding RNA 1550	ENST00000512901	NP1160965		long intergenic non-protein coding RNA 1550 [Source:HGNC Symbol;Acc:HGNC:20111] [ENST00000512901]	chr14:98426104-98426045	hs|14q32.2	ATTTATATTCATCTGACTCCAGAAAGTTCCTGAGATTCCTCTGCTTCATCATCTTTCCCA
A_23_P107283	0.00402979	1.69739e-05	60.5702	up	7.75815	7.0366	7.20176	605.761	407.365	391.067	-5.97744	-6.11939	-6.1884	0.296253	-0.401946	-0.417928	Not Detected	Not Detected	Not Detected	Detected	Detected	Detected	0	A_23_P107283	A_23_P107283	NM_002145	NM_002145	NM_002145	Hs.514289	3212	HOXB2	homeobox B2	ENST00000330070	THC2472197	GO:0002011(morphogenesis of an epithelial sheet)|GO:0003700(sequence-specific DNA binding transcription factor activity)|GO:0005634(nucleus)|GO:0005737(cytoplasm)|GO:0006351(transcription, DNA-dependent)|GO:0006355(regulation of transcription, DNA-dependent)|GO:0007275(multicellular organismal development)|GO:0008015(blood circulation)|GO:0009952(anterior/posterior pattern specification)|GO:00099…	Homo sapiens homeobox B2 (HOXB2), mRNA [NM_002145]	chr17:46620186-46620127	hs|17q21.32	ATTAAACTCTAGGGGGACTTTCTTAAAAATAACTAGAGGGACCTATTTTCCTCTTTTTTA
A_33_P3260377	0.00483401	3.87188e-05	60.0575	up	6.47487	5.14485	5.37912	475.416	344.053	262.131	-6.2383	-6.57114	-6.60938	-0.0533061	-0.645639	-0.995057	Not Detected	Not Detected	Not Detected	Detected	Detected	Detected	0	A_33_P3260377	A_33_P3260377	NM_001286778	NM_001286778	NM_001286778	Hs.436542	83690	CRISPLD1	cysteine-rich secretory protein LCCL domain containing 1	ENST00000262207	THC2608877	GO:0003674(molecular_function)|GO:0060325(face morphogenesis)|GO:0070062(extracellular vesicular exosome)	Homo sapiens cysteine-rich secretory protein LCCL domain containing 1 (CRISPLD1), transcript variant 3, mRNA [NM_001286778]	chr8:75946730-75946789	hs|8q21.11	CCAGGAATTTTCCTGTGATTCTCCTTGTAAGAATTAAATGCTCTCTAATATGATATCCCT
A_23_P136246	0.00271301	1.00152e-06	46.7532	up	6.17056	7.22197	6.28372	304.799	353.455	293.417	-6.30775	-6.08188	-6.38513	-0.694639	-0.606743	-0.832393	Not Detected	Not Detected	Not Detected	Detected	Detected	Detected	0	A_23_P136246	A_23_P136246	NM_130902	NM_130902	NM_130902	Hs.479656	170712	COX7B2	cytochrome c oxidase subunit VIIb2	ENST00000543208	THC2473655	GO:0004129(cytochrome-c oxidase activity)|GO:0005746(mitochondrial respiratory chain)|GO:0016021(integral to membrane)	Homo sapiens cytochrome c oxidase subunit VIIb2 (COX7B2), mRNA [NM_130902]	chr4:46736983-46736924	hs|4p12	AAGAGTGGAAACATCAGTAACCATCACAGTTGCTGTAATGACAGAATTGTTTAAAAAACC
A_33_P3262236	0.00706089	0.000136817	45.2281	up	6.1538	14.2715	9.1557	396.802	387.831	533.966	-6.31167	-5.0992	-5.84208	-0.314076	-0.472842	0.0314034	Not Detected	Not Detected	Not Detected	Detected	Detected	Detected	0	A_33_P3262236	A_33_P3262236	NM_172194	NM_172194	NM_172194	Hs.553828	441669	OR4Q3	olfactory receptor, family 4, subfamily Q, member 3	ENST00000557009	NP1461738	GO:0004888(transmembrane signaling receptor activity)|GO:0004930(G-protein coupled receptor activity)|GO:0004984(olfactory receptor activity)|GO:0005886(plasma membrane)|GO:0007186(G-protein coupled receptor signaling pathway)|GO:0016021(integral to membrane)|GO:0050907(detection of chemical stimulus involved in sensory perception)|GO:0050911(detection of chemical stimulus involved in sensory per…	Homo sapiens olfactory receptor, family 4, subfamily Q, member 3 (OR4Q3), mRNA [NM_172194]	chr14:20216469-20216528	hs|14q11.2	ATGAAGACAGCTATGAAGAAGCTGAGGATAAAACCATGTGACATTCCATTTCCTTGTTAA
A_23_P161218	0.00711622	0.000145904	41.2306	up	19.609	18.6839	44.2147	1134.86	997.244	1108.16	-4.63971	-4.71055	-3.57029	1.20195	0.889678	1.08475	Detected	Not Detected	Detected	Detected	Detected	Detected	0	A_23_P161218	A_23_P161218	NM_014391	NM_014391	NM_014391	Hs.448589	27063	ANKRD1	ankyrin repeat domain 1 (cardiac muscle)	ENST00000371697	THC2463408	GO:0000122(negative regulation of transcription from RNA polymerase II promoter)|GO:0001085(RNA polymerase II transcription factor binding)|GO:0001105(RNA polymerase II transcription coactivator activity)|GO:0002039(p53 binding)|GO:0003677(DNA binding)|GO:0003714(transcription corepressor activity)|GO:0005515(protein binding)|GO:0005634(nucleus)|GO:0005654(nucleoplasm)|GO:0005667(transcription fa…	Homo sapiens ankyrin repeat domain 1 (cardiac muscle) (ANKRD1), mRNA [NM_014391]	chr10:92672621-92672562	hs|10q23.31	GCAAACGACAGACTCTTAATCAGTAAATGTTCACTGGCATTTTGAAGGCATGGCCCAGGA
A_33_P3342375	0.00313407	4.17159e-06	360.714	down	1909	1762.82	1616.87	4.74978	6.89515	3.91007	1.96545	1.8494	1.62224	-6.69849	-6.28654	-7.06201	Detected	Detected	Detected	Not Detected	Not Detected	Not Detected	0	A_33_P3342375	A_33_P3342375	NM_175868	NM_175868	NM_175868	Hs.441113	4105	MAGEA6	melanoma antigen family A, 6	ENST00000598245	THC2461617	GO:0003674(molecular_function)|GO:0005515(protein binding)|GO:0005575(cellular_component)|GO:0008150(biological_process)	Homo sapiens melanoma antigen family A, 6 (MAGEA6), transcript variant 2, mRNA [NM_175868]	chrX:151870745-151870804	hs|Xq28	CAAATATGCAAACCAGGATTTCCTTGACTTCTTTGAGAATGCAAGCGAAATTAAATCTGA
A_24_P567298	0.00300758	2.70701e-06	259.829	down	1182.22	1338.13	1075.49	4.74705	5.88377	3.83582	1.27413	1.45174	1.03402	-6.69932	-6.51538	-7.08967	Detected	Detected	Detected	Not Detected	Not Detected	Not Detected	0	A_24_P567298	A_24_P567298	ENST00000598036	XM_006724857	XM_006724857	Hs.735281				ENST00000598036	NP074882		CSAG family, member 2 [Source:HGNC Symbol;Acc:HGNC:16847] [ENST00000598036]			CAAGGCCAGAAGACTTCAAGTTCTATCTGAAAAGTCTCCCAGAGGTCTAACCCCAGATAA
A_23_P96291	0.00562947	6.4238e-05	136.756	down	4003.87	3857.06	3217.28	35.9889	36.2476	16.449	3.03403	2.97902	2.61488	-3.77687	-3.89231	-4.98927	Detected	Detected	Detected	Not Detected	Detected	Not Detected	0	A_23_P96291	A_23_P96291	NM_004988	NM_004988	NM_004988	Hs.72879	4100	MAGEA1	melanoma antigen family A, 1	ENST00000356661	THC2476756	GO:0000122(negative regulation of transcription from RNA polymerase II promoter)|GO:0005515(protein binding)|GO:0005634(nucleus)|GO:0005737(cytoplasm)|GO:0005886(plasma membrane)|GO:0006351(transcription, DNA-dependent)|GO:0042826(histone deacetylase binding)|GO:0045746(negative regulation of Notch signaling pathway)	Homo sapiens melanoma antigen family A, 1 (MAGEA1), mRNA [NM_004988]	chrX:152481769-152481710	hs|Xq28	CAGATTGGGAAATCCATTCTATTTTGTGAATTGGGATAATAACAGCAGTGGAATAAGTAC
A_23_P67785	0.00271301	1.6763e-06	113.108	down	487.442	499.618	475.222	5.12305	4.51838	3.81651	-0.00406322	0.0304111	-0.144292	-6.58935	-6.89632	-7.09695	Detected	Detected	Detected	Not Detected	Not Detected	Not Detected	0	A_23_P67785	A_23_P67785	NM_001025436	NM_001025436	NM_001025436	Hs.743365	79582	SPAG16	sperm associated antigen 16	ENST00000414961	THC2651709	GO:0005634(nucleus)|GO:0005930(axoneme)|GO:0007283(spermatogenesis)|GO:0015630(microtubule cytoskeleton)|GO:0019901(protein kinase binding)|GO:0031514(motile cilium)|GO:0042384(cilium assembly)	Homo sapiens sperm associated antigen 16 (SPAG16), transcript variant 2, mRNA [NM_001025436]	chr2:214174841-214174900	hs|2q34	TCTGCAATTTCTTGATCAAAATGGGAATGACCAGAACTCTTGATTGCTTTCAGTCTGAAT
A_24_P166613	0.00271301	1.9471e-06	104.786	down	469.185	450.189	475.07	5.29728	4.73997	3.83676	-0.059136	-0.119882	-0.144753	-6.5411	-6.82725	-7.08931	Detected	Detected	Detected	Not Detected	Not Detected	Not Detected	0	A_24_P166613	A_24_P166613	NM_017549	NM_017549	NM_017549	Hs.563491	54749	EPDR1	ependymin related 1	ENST00000199448	THC2468211	GO:0005509(calcium ion binding)|GO:0005764(lysosome)|GO:0007160(cell-matrix adhesion)|GO:0070062(extracellular vesicular exosome)	Homo sapiens ependymin related 1 (EPDR1), transcript variant 1, mRNA [NM_017549]	chr7:37991294-37991353	hs|7p14.1	TCTAGATGCTTCTACTGTTATGTTTTATCTGCCCATTTATCTTTCTTAGTTACCAGGAGA
A_23_P122906	0.00271301	1.1958e-06	94.0199	down	325.962	401.963	434.697	4.45422	4.49593	3.77998	-0.58459	-0.283349	-0.272884	-6.79118	-6.90351	-7.11082	Detected	Detected	Detected	Not Detected	Not Detected	Not Detected	0	A_23_P122906	A_23_P122906	NM_015570	NM_015570	NM_015570	Hs.21631	26053	AUTS2	autism susceptibility candidate 2	ENST00000611706	NP651821	GO:0003674(molecular_function)|GO:0005575(cellular_component)|GO:0008150(biological_process)	Homo sapiens autism susceptibility candidate 2 (AUTS2), transcript variant 1, mRNA [NM_015570]	chr7:70257414-70257473	hs|7q11.22	AGTTCCATTTGGTCTTCTAGTATATTAAAGTGCTATCTGACGTTGTTATCCTGTTTTTGC
A_23_P252928	0.00271301	1.68226e-06	54.2526	down	1282.43	1112.78	1101.62	22.1157	24.9871	19.6786	1.39151	1.18568	1.06866	-4.47935	-4.42901	-4.73065	Detected	Detected	Detected	Not Detected	Not Detected	Not Detected	0	A_23_P252928	A_23_P252928	NM_005367	NM_005367	NM_005367	Hs.169246	4111	MAGEA12	melanoma antigen family A, 12	ENST00000393900	THC2474894	GO:0003674(molecular_function)|GO:0005575(cellular_component)|GO:0008150(biological_process)	Homo sapiens melanoma antigen family A, 12 (MAGEA12), transcript variant 3, mRNA [NM_005367]	chrX:151899971-151899912	hs|Xq28	CCCTCGTTGAAACCAGCTATGTGAAAGTCCTGCACCATTTGCTAAAGATCAGTGGAGGGC
A_23_P148255	0.00271301	5.63747e-08	42.5252	down	1775.11	1751.4	1711.05	41.6051	43.4547	42.2621	1.86054	1.84003	1.70392	-3.56766	-3.63068	-3.62791	Detected	Detected	Detected	Detected	Detected	Detected	0	A_23_P148255	A_23_P148255	NM_153488	NM_153488	NM_153488	Hs.534597	266740	MAGEA2B	melanoma antigen family A, 2B	ENST00000595583	NP646256	GO:0000122(negative regulation of transcription from RNA polymerase II promoter)|GO:0005515(protein binding)|GO:0005634(nucleus)|GO:0006351(transcription, DNA-dependent)|GO:0016605(PML body)|GO:0031625(ubiquitin protein ligase binding)|GO:0033234(negative regulation of protein sumoylation)|GO:0042826(histone deacetylase binding)|GO:0044257(cellular protein catabolic process)|GO:0051443(positive r…	Homo sapiens melanoma antigen family A, 2B (MAGEA2B), mRNA [NM_153488]	chrX:151886664-151886723	hs|Xq28	AGAGCAGTCAGCATTCTTAGCAGTGAGTTTCTGTTCTGTTGGATGACTTTGAGATTTATC
A_33_P3379076	0.00543845	5.51188e-05	30.0209	down	363.901	344.713	271.957	14.2753	9.46526	10.3074	-0.425749	-0.505017	-0.949516	-5.1109	-5.82948	-5.66359	Detected	Detected	Detected	Not Detected	Not Detected	Not Detected	0	A_33_P3379076	A_33_P3379076	XR_241724	XR_241724	XR_241724		101929056	LOC101929056	uncharacterized LOC101929056				PREDICTED: Homo sapiens uncharacterized LOC101929056 (LOC101929056), ncRNA [XR_241724]	chr5:1884704-1884763	hs|5p15.33	GACAGTTTAGCGTCGGTAGCCGCGAGAAATATATAAAGAACACGAGTCAAATGACATTAA
A_33_P3330209	0.00313407	4.84992e-06	28.0384	down	103.805	127.952	111.391	4.4509	4.50608	3.69664	-2.23542	-1.93482	-2.23727	-6.79225	-6.90025	-7.14299	Detected	Detected	Detected	Not Detected	Not Detected	Not Detected	0	A_33_P3330209	A_33_P3330209	NM_001127232	NM_001127232	NM_001127232	Hs.21631	26053	AUTS2	autism susceptibility candidate 2	ENST00000403018	THC2482059	GO:0003674(molecular_function)|GO:0005575(cellular_component)|GO:0008150(biological_process)	Homo sapiens autism susceptibility candidate 2 (AUTS2), transcript variant 3, mRNA [NM_001127232]	chr7:69755435-69755494	hs|7q11.22	TCCTGGGCCAGTAATAGGGAGAGTTTCTTTTCTCTCGTCAAATTGCTTAAAGGATTCTAG

## Sheet: LCC2mergeLCC9
lncRNA
ProbeName	p (DEG_LCC2vsMCF-7_lncRNA)	FC (abs) (DEG_LCC2vsMCF-7_lncRNA)	Regulation (DEG_LCC2vsMCF-7_lncRNA)	p (DEG_LCC9vsMCF-7 _lncRNA)	FC (abs) (DEG_LCC9vsMCF-7_lncRNA)	Regulation (DEG_LCC9vsMCF-7_lncRNA)	lncRNA_ProbeName	Probe Sequence	lncRNA ID	Chromosome	Strand	Start	End	exoncount	exonstart	exonend	gene	description	alias	known lncRNA name	class	database	Sense	Intronic	Bidirectional	Intergenic(10k)	length	Antisense	HOX	lincRNA	enhancer
p19376	7.50295e-05	49.445	up	2.96925e-05	137.306	up	p19376	TTTCCCATGCCCTTTAAAACACGTTATCAAATAGCAACAGGTGGTGCAATAACTAGACAA	TCONS_00023167	14	-	98425991	98426757	2	98425991,98426599,	98426157,98426757,	XLOC_011117	Gene_id=XLOC_011117;Gene_name=linc-ATG2B-2;Transcript_id=TCONS_00023167;Transcript_name=linc-ATG2B-2;	XLOC_011117		Intergenic	HumanLincRNACatalog					324	NO	NO	NO	NO
p40131_v4	0.000166138	44.9021	up	5.54232e-05	59.6171	up	p40131_v4	TCCTAATCTCCATAATGTGATACCTCCTGAGAGGCAGCCATTTGACACAGACACTTTTCT	XR_427355.1	3	+	83267382	83281509	3	83267382,83280669,83281363,	83267395,83280725,83281509,	none					RefSeq					215	NO	NO	NO	NO
p19375	3.97339e-06	29.3438	up	1.66836e-06	77.6904	up	p19375	CATCTTTCCCATGCCCTTTAAAACACGTTATCAAATAGCAACAGGTGGTGCAATAACTAG	TCONS_00022864	14	-	98425867	98444406	3	98425867,98435609,98444313,	98426157,98435725,98444406,	XLOC_011117	Gene_id=XLOC_011117;Gene_name=linc-ATG2B-2;Transcript_id=TCONS_00022864;Transcript_name=linc-ATG2B-2;	XLOC_011117		Intergenic	HumanLincRNACatalog					499	NO	NO	NO	NO
p19377	7.06183e-05	24.926	up	2.53503e-05	71.3609	up	p19377	ATTTATATTCATCTGACTCCAGAAAGTTCCTGAGATTCCTCTGCTTCATCATCTTTCCCA	TCONS_00022865	14	-	98426032	98444438	4	98426032,98426599,98435609,98444313,	98426157,98426754,98435725,98444438,	XLOC_011117	Gene_id=XLOC_011117;Gene_name=linc-ATG2B-2;Transcript_id=TCONS_00022865;Transcript_name=linc-ATG2B-2;	XLOC_011117		Intergenic	HumanLincRNACatalog					521	NO	NO	NO	NO
p19374	4.68126e-05	23.5838	up	4.41938e-06	83.9596	up	p19374	TTTCCTGCTGGTAAATAACACTGAAATATAAAGAGACTGATCTCAGAGTGGTACAGATCT	TCONS_00022863	14	-	98425855	98444571	3	98425855,98435609,98444313,	98426157,98435807,98444571,	XLOC_011117	Gene_id=XLOC_011117;Gene_name=linc-ATG2B-2;Transcript_id=TCONS_00022863;Transcript_name=linc-ATG2B-2;	XLOC_011117		Intergenic	HumanLincRNACatalog					758	NO	NO	NO	NO
p4011	3.19309e-05	20.1131	up	9.4416e-05	17.8289	up	p4011	GCACCAGATGGCAACTGAAAATGACTGGATATCTATGAGAAGAGGATATTTAGAGAAAAT	ENST00000437698.1	13	-	34085466	34098459	3	34085466,34094094,34098374,	34085544,34094286,34098459,	ENSG00000230490.2	gene_id "ENSG00000230490.2"; transcript_id "ENST00000437698.1"; gene_type "lincRNA"; gene_status "NOVEL"; gene_name "RP11-141M1.3"; transcript_type "lincRNA"; transcript_status "KNOWN"; transcript_name "RP11-141M1.3-003"; level 2; havana_gene "OTTHUMG00000016714.2"; havana_transcript "OTTHUMT00000044449.1";	ENST00000437698.1		Intergenic	ENSEMBL					355	YES	NO	NO	NO
p13204	0.00116461	18.726	up	0.000476098	10.5173	up	p13204	CTGAAGAACCCCTTCCTGATATTGTCACTTTAACACATCTCTGTGGTTTTATTTTGAAAT	ENST00000515199.1	5	-	67827516	67829357	2	67827516,67829245,	67827744,67829357,	ENSG00000248359.1	gene_id "ENSG00000248359.1"; transcript_id "ENST00000515199.1"; gene_type "lincRNA"; gene_status "NOVEL"; gene_name "CTC-537E7.2"; transcript_type "lincRNA"; transcript_status "KNOWN"; transcript_name "CTC-537E7.2-001"; level 1; tag "basic"; tag "exp_conf"; havana_gene "OTTHUMG00000162335.1"; havana_transcript "OTTHUMT00000368584.1";	TCONS_00009686;XLOC_004859	CTC-537E7.2	Intergenic	ENSEMBL					340	NO	NO	NO	NO
p41185_v4	0.000110869	17.1276	up	0.000663654	6.8879	up	p41185_v4	GAATGCAGGAGAAATGTATCTCATTTTAATGCCTGACTTCTAAGCATCCTTATTCAACAT	XR_245644.1	6	+	169613306	169614811	2	169613306,169614268,	169613673,169614811,	none					RefSeq					910	NO	NO	NO	NO
p20216	6.58799e-05	14.5796	up	0.000268016	3.95743	up	p20216	TGCCATTTGGGTAGAAAGAAAAGACGTTTACACCGAGAAATAGTCTGTGTTGCCCTGAAG	TCONS_00025758	17	-	70400404	70416864	2	70400404,70416840,	70400957,70416864,	XLOC_012568	Gene_id=XLOC_012568;Gene_name=linc-ABCA5-3;Transcript_id=TCONS_00025758;Transcript_name=linc-ABCA5-3;	XLOC_012568		Intergenic	HumanLincRNACatalog					577	NO	NO	NO	NO
p2586	1.58294e-05	11.9368	up	7.08519e-06	8.94587	up	p2586	CCACAACAGGGCAGTAGAAAGATGCAATGAAACATATACGAGTTATTAAATATTGTCATC	ENST00000419440.1	11	-	131747573	131767002	2	131747573,131766918,	131747998,131767002,	ENSG00000238117.1	gene_id "ENSG00000238117.1"; transcript_id "ENST00000419440.1"; gene_type "antisense"; gene_status "NOVEL"; gene_name "AP004372.1"; transcript_type "antisense"; transcript_status "KNOWN"; transcript_name "AP004372.1-001"; level 1; tag "basic"; tag "exp_conf"; havana_gene "OTTHUMG00000150050.1"; havana_transcript "OTTHUMT00000316015.1";	ENST00000419440.1	AP004372.1	Antisense	ENSEMBL	ENST00000419440				509	NO	NO	NO	NO
p3357	1.48479e-05	43.0538	down	0.000506041	2.32628	down	p3357	ACTGCACATGTAGAACGGTGTTCCTCCTATGCTTGGGACAAATAAATCTCACAAAATCAA	ENST00000549807.1	12	-	104656091	104674500	2	104656091,104674061,	104656353,104674500,	ENSG00000257732.1	gene_id "ENSG00000257732.1"; transcript_id "ENST00000549807.1"; gene_type "antisense"; gene_status "NOVEL"; gene_name "RP11-818F20.5"; transcript_type "antisense"; transcript_status "KNOWN"; transcript_name "RP11-818F20.5-001"; level 2; tag "basic"; havana_gene "OTTHUMG00000170178.1"; havana_transcript "OTTHUMT00000407792.1";	ENST00000549807.1		Antisense	ENSEMBL				ENST00000378070	701	NO	NO	NO	NO
p44313_v4	2.01784e-05	39.5363	down	4.66531e-06	42.569	down	p44313_v4	ACATTTTATACCCCAAAGGGTATACCCCATGGTGACGAAAATAAAATGAACATGTTGTAA	uc004fgb.3	X	-	151895977	151903184	4	151895977,151896559,151897081,151903103,	151896349,151896710,151897278,151903184,	CSAG4	NR_073432	Homo sapiens CSAG family, member 4 (pseudogene) (CSAG4), non-coding RNA.			UCSC					801	NO	NO	NO	NO
p33605	1.65346e-06	26.7157	down	4.1806e-06	16.6351	down	p33605	TTACACCCCAAAGAGTGTGCCCCATGGTGATGAAAATAAAGTGAACATGTTGCAAAATGA	ENST00000415810.1	X	-	151876742	151883038	5	151876742,151877316,151877943,151881744,151882977,	151877122,151877489,151878058,151881804,151883038,	ENSG00000197463.8	gene_id "ENSG00000197463.8"; transcript_id "ENST00000415810.1"; gene_type "antisense"; gene_status "KNOWN"; gene_name "CSAG3"; transcript_type "antisense"; transcript_status "KNOWN"; transcript_name "CSAG3-001"; level 2; tag "basic"; havana_gene "OTTHUMG00000022644.2"; havana_transcript "OTTHUMT00000058750.2";	ENST00000415810.1	CSAG3	Antisense	ENSEMBL	ENST00000356911, ENST00000356911		ENST00000331220, ENST00000409560	ENST00000329342	789	YES	NO	NO	NO
p5357	5.55657e-06	21.0059	down	4.79613e-05	22.8417	down	p5357	TTGGTTTGGTCTCCCTCAACTCATCAATGAGCCTTTTTAAAAAGAATAATTCGGTACTTT	ENST00000555023.1	15	-	94439287	94440680	2	94439287,94440651,	94439658,94440680,	ENSG00000258754.2	gene_id "ENSG00000258754.2"; transcript_id "ENST00000555023.1"; gene_type "lincRNA"; gene_status "NOVEL"; gene_name "CTD-3049M7.1"; transcript_type "lincRNA"; transcript_status "KNOWN"; transcript_name "CTD-3049M7.1-008"; level 2; havana_gene "OTTHUMG00000171808.1"; havana_transcript "OTTHUMT00000415175.1";	ENST00000555023.1	CTD-3049M7.1	Intergenic	ENSEMBL					400	NO	NO	NO	NO
p20412	1.65661e-05	20.0447	down	0.00146714	4.31961	down	p20412	AGAAGGGGTGAAATCTGCAGCACTTCTGTTCAACATGCCCAAGAGGAAAAACAAGCAACA	TCONS_00026704	18	-	36240669	36308283	2	36240669,36308160,	36240779,36308283,	XLOC_012822	Gene_id=XLOC_012822;Gene_name=linc-CELF4-9;Transcript_id=TCONS_00026704;Transcript_name=linc-CELF4-9;	XLOC_012822		Intergenic	HumanLincRNACatalog					233	NO	NO	NO	NO
p18157	0.000859658	18.1409	down	0.001741	7.4576	down	p18157	ACCAGCAATATCCACCTGTATTTGTCTTTTCATAATGTGTGACACATGTGCTCATGGATT	TCONS_00018221	10	+	67345279	67397805	3	67345279,67375393,67397627,	67345560,67375519,67397805,	XLOC_008501	Gene_id=XLOC_008501;Gene_name=linc-LRRTM3-2;Transcript_id=TCONS_00018221;Transcript_name=linc-LRRTM3-2;	XLOC_008501		Intergenic	HumanLincRNACatalog					585	NO	NO	NO	NO
p710	3.89634e-05	15.9016	down	0.00520856	3.29784	down	p710	CTTCTTCATATTTAGTACTTTTACAATTTTAACAGTAAAATTAGTTTCATGTTTTATAGC	ENST00000400946.2	1	-	238643683	238649323	2	238643683,238649084,	238644981,238649323,	ENSG00000215808.2	gene_id "ENSG00000215808.2"; transcript_id "ENST00000400946.2"; gene_type "processed_transcript"; gene_status "NOVEL"; gene_name "RP11-371I1.2"; transcript_type "processed_transcript"; transcript_status "KNOWN"; transcript_name "RP11-371I1.2-001"; level 2; tag "basic"; havana_gene "OTTHUMG00000039532.1"; havana_transcript "OTTHUMT00000095377.1";	ENCODE_393_1537;TCONS_00000027;XLOC_001272		Intergenic	ENSEMBL					1537	NO	NO	NO	YES
p38317_v4	0.00346825	14.411	down	0.000915204	6.28826	down	p38317_v4	AGTTCTTGATAAAGGAGTGAAAATGGTAAGTCTAAAGCAATGAAAAGCTGCTGTATTGAC	ENST00000608678.1	10	+	67330293	67345533	5	67330293,67331182,67332692,67341369,67345242,	67330517,67331337,67332814,67341431,67345533,	ENSG00000228065.6	gene_id "ENSG00000228065.6"; transcript_id "ENST00000608678.1"; gene_type "lincRNA"; gene_status "NOVEL"; gene_name "RP11-222A11.1"; transcript_type "lincRNA"; transcript_status "KNOWN"; transcript_name "RP11-222A11.1-016"; level 2; havana_gene "OTTHUMG00000018330.7"; havana_transcript "OTTHUMT00000472523.2";			Intergenic	ENSEMBL					854	NO	NO	NO	YES
p18156	1.8682e-05	12.953	down	0.000829433	10.6768	down	p18156	TCCACCTGTATTTGTCTTTTCATAATGTGTGACACATGTGCTCATGGATTATTGTCCGAA	TCONS_00018743	10	+	67345241	67375492	2	67345241,67375393,	67345560,67375492,	XLOC_008501	Gene_id=XLOC_008501;Gene_name=linc-LRRTM3-2;Transcript_id=TCONS_00018743;Transcript_name=linc-LRRTM3-2;	XLOC_008501		Intergenic	HumanLincRNACatalog					418	NO	NO	NO	NO
p42045_v4	2.59279e-05	11.9217	down	0.00596927	8.87522	down	p42045_v4	CCACCTGTATTTGTCTTTTCATAATGTGTGACACATGTGCTCATGGATTATTGTCCGAAG	XR_428758.1	10	+	67332725	67388261	4	67332725,67345242,67375393,67388224,	67332814,67345560,67375519,67388261,	none					RefSeq					570	NO	NO	NO	NO
circRNA
ProbeName	p (LCC2vsMCF-7)	FC (abs) (LCC2vsMCF-7)	Regulation (LCC2vsMCF-7)	p (LCC9vsMCF-7)	FC (abs) (LCC9vsMCF-7)	Regulation (LCC9vsMCF-7)	Chromosome	circStart	circEnd	Strand	Source	circRNAID	circbase ID	deepbase ID	genomic length	spliced seq length	best gene	best transcript	prefect exon/Intron info	core seq-CBC1	EntrezID	geneSymbol	miRNA number	miRNA	miRNA number more than 1	miRNA more than 1
hsa-circRNA8561-3_CBC1	3.1818e-06	80.6656	up	1.15632e-06	66.1619	up	chr1	72241854	72400994	-	deepbase	hsa-circRNA8561-3		hsa-circRNA8561-3	159140	359	ENSG00000172260	ENST00000357731	72241855-72241980 exon:ENSE00003648526|72400762-72400994 exon:ENSE00003692571	ACATCTCCCCATCAGGTGTTATTTGGAAGA	257194	NEGR1	37	hsa-miR-3928-5p(2);hsa-miR-127-5p(1);hsa-miR-181a-2-3p(1);hsa-miR-2467-5p(1);hsa-miR-29b-1-5p(1);hsa-miR-29b-2-5p(1);hsa-miR-3150a-3p(1);hsa-miR-3157-5p(1);hsa-miR-363-3p(1);hsa-miR-365a-5p(1);hsa-miR-3677-5p(1);hsa-miR-3689d(1);hsa-miR-3926(1);hsa-miR-4443(1);hsa-miR-4520-3p(1);hsa-miR-4525(1);hsa-miR-4701-5p(1);hsa-miR-4755-3p(1);hsa-miR-500a-3p(1);hsa-miR-506-3p(1);hsa-miR-516b-5p(1);hsa-miR-5…	1	hsa-miR-3928-5p(2)
hsa_circ_0079212_CBC1	8.57633e-05	64.5343	up	0.000668455	15.5823	up	chr7	3658711	3861215	+	circbase|deepbase	hsa_circ_0079212	hsa_circ_0079212	hsa-circRNA6982-14	202504	549	ENSG00000146555	ENST00000404826	3658712-3658871 exon:ENSE00001356191|3678636-3678742 exon:ENSE00001607591|3681590-3681737 exon:ENSE00001747520|3861082-3861215 exon:ENSE00001641593	ATTTGAGCATAGCAAATGATGTTGCTCCAT	221935	SDK1	89	hsa-miR-519d-5p(2);hsa-miR-639(2);hsa-miR-6735-5p(2);hsa-miR-1183(1);hsa-miR-1207-5p(1);hsa-miR-1226-3p(1);hsa-miR-1229-5p(1);hsa-miR-1257(1);hsa-miR-125a-3p(1);hsa-miR-138-5p(1);hsa-miR-149-5p(1);hsa-miR-185-5p(1);hsa-miR-188-5p(1);hsa-miR-19b-1-5p(1);hsa-miR-2117(1);hsa-miR-302a-3p(1);hsa-miR-302c-3p(1);hsa-miR-302d-3p(1);hsa-miR-3127-3p(1);hsa-miR-3191-5p(1);hsa-miR-338-3p(1);hsa-miR-3614-5p(1…	3	hsa-miR-519d-5p(2);hsa-miR-639(2);hsa-miR-6735-5p(2)
hsa_circ_0113489_CBC1	7.78555e-06	63.7864	up	2.05157e-05	25.6263	up	chr1	48825257	48865316	-	Rybak-Wolf2015	hsa_circ_0113489	hsa_circ_0113489		40059	608	ENSG00000132122	ENST00000371847	48825258-48825442 exon:ENSE00003529978|48850981-48851021 exon:ENSE00003549610|48860939-48861026 exon:ENSE00003672133|48865023-48865316 exon:ENSE00003539829	TTCTCTCAGGGAAAGGATAAATTTATTTAC	54558	SPATA6	63	hsa-miR-3189-3p(2);hsa-let-7d-3p(1);hsa-miR-1183(1);hsa-miR-1227-5p(1);hsa-miR-1238-3p(1);hsa-miR-1250-5p(1);hsa-miR-1273f(1);hsa-miR-1275(1);hsa-miR-1908-3p(1);hsa-miR-1909-5p(1);hsa-miR-2467-5p(1);hsa-miR-30c-1-3p(1);hsa-miR-30c-2-3p(1);hsa-miR-3127-5p(1);hsa-miR-3162-5p(1);hsa-miR-3194-5p(1);hsa-miR-365a-5p(1);hsa-miR-365b-5p(1);hsa-miR-4292(1);hsa-miR-431-5p(1);hsa-miR-4319(1);hsa-miR-4508(1)…	1	hsa-miR-3189-3p(2)
hsa_circ_0012389_CBC1	0.000490312	49.82	up	0.00466237	13.1257	up	chr1	48917223	48918803	-	circbase|Rybak-Wolf2015|deepbase	hsa_circ_0012389	hsa_circ_0012389	hsa-circRNA8502-14	1580	187	ENSG00000132122	ENST00000371847	48917224-48917272 exon:ENSE00003673588|48918666-48918803 exon:ENSE00003510818	TTACACAGCTTGAATGTAACTTGCCCAGGA	54558	SPATA6	22	hsa-miR-3153(1);hsa-miR-3177-3p(1);hsa-miR-3622b-5p(1);hsa-miR-3916(1);hsa-miR-3926(1);hsa-miR-4435(1);hsa-miR-4505(1);hsa-miR-4669(1);hsa-miR-4716-3p(1);hsa-miR-4753-5p(1);hsa-miR-4795-5p(1);hsa-miR-5683(1);hsa-miR-5787(1);hsa-miR-6124(1);hsa-miR-6126(1);hsa-miR-6730-5p(1);hsa-miR-6753-5p(1);hsa-miR-6780b-5p(1);hsa-miR-6783-5p(1);hsa-miR-6808-3p(1);hsa-miR-764(1);hsa-miR-8089(1)	-	-
hsa_circ_0093209_CBC1	1.9821e-06	49.4527	up	1.11911e-06	27.3954	up	chr10	15325876	15326104	-	Rybak-Wolf2015|deepbase	hsa_circ_0093209	hsa_circ_0093209	hsa-circRNA9062-1	228	228	ENSG00000148468	ENST00000378116	15325877-15326104 exon:ENSE00001164671	CAATCCGGTTACCTGAGGTGACGTTAAAGG	221061	FAM171A1	41	hsa-miR-138-5p(2);hsa-miR-1288-3p(1);hsa-miR-1587(1);hsa-miR-197-5p(1);hsa-miR-2467-3p(1);hsa-miR-29b-2-5p(1);hsa-miR-3180(1);hsa-miR-3180-3p(1);hsa-miR-34b-5p(1);hsa-miR-34c-5p(1);hsa-miR-3620-5p(1);hsa-miR-365a-5p(1);hsa-miR-3678-3p(1);hsa-miR-4443(1);hsa-miR-4449(1);hsa-miR-4498(1);hsa-miR-4686(1);hsa-miR-4734(1);hsa-miR-4763-3p(1);hsa-miR-4792(1);hsa-miR-486-3p(1);hsa-miR-5001-5p(1);hsa-miR-5…	1	hsa-miR-138-5p(2)
hsa_circ_0093208_CBC1	2.4823e-06	48.2715	up	1.95952e-06	29.2666	up	chr10	15321195	15326104	-	Rybak-Wolf2015	hsa_circ_0093208	hsa_circ_0093208		4909	4909	ENSG00000148468	ENST00000378116	---	TACCAAATATTTTAGAGGTGACGTTAAAGG	221061	FAM171A1	100	hsa-miR-7111-5p(6);hsa-miR-4722-5p(5);hsa-miR-4739(5);hsa-miR-4763-3p(5);hsa-miR-6735-5p(5);hsa-miR-6751-5p(5);hsa-miR-6825-5p(5);hsa-miR-6851-5p(5);hsa-miR-6884-5p(5);hsa-miR-7110-3p(5);hsa-miR-1273f(4);hsa-miR-1273g-3p(4);hsa-miR-1304-3p(4);hsa-miR-197-5p(4);hsa-miR-211-3p(4);hsa-miR-3135b(4);hsa-miR-4326(4);hsa-miR-4640-5p(4);hsa-miR-4695-5p(4);hsa-miR-4728-5p(4);hsa-miR-5698(4);hsa-miR-608(4)…	100	hsa-miR-7111-5p(6);hsa-miR-4722-5p(5);hsa-miR-4739(5);hsa-miR-4763-3p(5);hsa-miR-6735-5p(5);hsa-miR-6751-5p(5);hsa-miR-6825-5p(5);hsa-miR-6851-5p(5);hsa-miR-6884-5p(5);hsa-miR-7110-3p(5);hsa-miR-1273f(4);hsa-miR-1273g-3p(4);hsa-miR-1304-3p(4);hsa-miR-197-5p(4);hsa-miR-211-3p(4);hsa-miR-3135b(4);hsa-miR-4326(4);hsa-miR-4640-5p(4);hsa-miR-4695-5p(4);hsa-miR-4728-5p(4);hsa-miR-5698(4);hsa-miR-608(4)…
hsa_circ_0116192_CBC1	2.06833e-06	45.8669	up	3.33522e-05	25.0079	up	chr22	18391677	18392018	+	Rybak-Wolf2015	hsa_circ_0116192	hsa_circ_0116192		341	341	ENSG00000243156	ENST00000441493	---	TGCTGGCCCAGTGTGAAGAGGCCCTGAAGC	57553	MICAL3	43	hsa-miR-1178-3p(1);hsa-miR-130a-5p(1);hsa-miR-142-3p(1);hsa-miR-185-5p(1);hsa-miR-186-3p(1);hsa-miR-193b-5p(1);hsa-miR-199b-5p(1);hsa-miR-23c(1);hsa-miR-3689a-5p(1);hsa-miR-3689b-5p(1);hsa-miR-3689e(1);hsa-miR-3689f(1);hsa-miR-3692-5p(1);hsa-miR-4306(1);hsa-miR-4459(1);hsa-miR-4466(1);hsa-miR-4482-3p(1);hsa-miR-4512(1);hsa-miR-4632-5p(1);hsa-miR-4640-5p(1);hsa-miR-4706(1);hsa-miR-4710(1);hsa-miR-…	-	-
hsa-circRNA8502-13_CBC1	0.000218648	37.1403	up	0.00227131	9.07177	up	chr1	48821389	48825442	-	deepbase	hsa-circRNA8502-13		hsa-circRNA8502-13	4053	237	ENSG00000132122	ENST00000371843	48821390-48821441 exon:ENSE00001456287|48825258-48825442 exon:ENSE00003529978	GAGATCCATGACCGGGTTATCAGGACACCC	54558	SPATA6	21	hsa-let-7d-3p(1);hsa-miR-1238-3p(1);hsa-miR-1250-5p(1);hsa-miR-1909-5p(1);hsa-miR-2467-5p(1);hsa-miR-30c-1-3p(1);hsa-miR-30c-2-3p(1);hsa-miR-3127-5p(1);hsa-miR-4319(1);hsa-miR-4508(1);hsa-miR-4674(1);hsa-miR-4685-5p(1);hsa-miR-526b-5p(1);hsa-miR-6132(1);hsa-miR-6737-5p(1);hsa-miR-6741-5p(1);hsa-miR-6761-5p(1);hsa-miR-6784-5p(1);hsa-miR-6803-5p(1);hsa-miR-6846-5p(1);hsa-miR-8077(1)	-	-
hsa_circ_0113488_CBC1	8.78343e-05	36.4184	up	0.000346736	12.5466	up	chr1	48821341	48865316	-	Rybak-Wolf2015	hsa_circ_0113488	hsa_circ_0113488		43975	708	ENSG00000132122	ENST00000371847	48821342-48821441 exon:ENSE00003554099|48825258-48825442 exon:ENSE00003529978|48850981-48851021 exon:ENSE00003549610|48860939-48861026 exon:ENSE00003672133|48865023-48865316 exon:ENSE00003539829	CAAAGACATTTATATGATAAATTTATTTAC	54558	SPATA6	63	hsa-miR-3189-3p(2);hsa-let-7d-3p(1);hsa-miR-1183(1);hsa-miR-1227-5p(1);hsa-miR-1238-3p(1);hsa-miR-1250-5p(1);hsa-miR-1273f(1);hsa-miR-1275(1);hsa-miR-1908-3p(1);hsa-miR-1909-5p(1);hsa-miR-2467-5p(1);hsa-miR-30c-1-3p(1);hsa-miR-30c-2-3p(1);hsa-miR-3127-5p(1);hsa-miR-3162-5p(1);hsa-miR-3194-5p(1);hsa-miR-365a-5p(1);hsa-miR-365b-5p(1);hsa-miR-4292(1);hsa-miR-431-5p(1);hsa-miR-4319(1);hsa-miR-4508(1)…	1	hsa-miR-3189-3p(2)
hsa_circ_0061768_CBC1	4.49605e-05	32.1917	up	4.11822e-05	37.333	up	chr21	41459096	41516658	-	circbase|deepbase	hsa_circ_0061768	hsa_circ_0061768	hsa-circRNA13194-1	57562	950	ENSG00000171587	ENST00000400454	41459097-41459214 exon:ENSE00001175254|41465648-41465801 exon:ENSE00001175262|41496122-41496255 exon:ENSE00001203423|41505781-41505936 exon:ENSE00001306377|41514485-41514631 exon:ENSE00001327150|41516418-41516658 exon:ENSE00001305503	ATGGATGAAAGACAGGCTCCCAAGAAACAT	1826	DSCAM	100	hsa-miR-1183(3);hsa-miR-1233-5p(3);hsa-miR-377-5p(3);hsa-miR-3130-5p(2);hsa-miR-432-5p(2);hsa-miR-639(2);hsa-miR-6736-5p(2);hsa-miR-6746-5p(2);hsa-miR-6770-5p(2);hsa-miR-6771-5p(2);hsa-miR-6778-5p(2);hsa-miR-6884-5p(2);hsa-miR-101-5p(1);hsa-miR-1178-3p(1);hsa-miR-1226-5p(1);hsa-miR-1229-3p(1);hsa-miR-1229-5p(1);hsa-miR-1234-3p(1);hsa-miR-1247-5p(1);hsa-miR-1253(1);hsa-miR-1254(1);hsa-miR-1262(1);…	12	hsa-miR-1183(3);hsa-miR-1233-5p(3);hsa-miR-377-5p(3);hsa-miR-3130-5p(2);hsa-miR-432-5p(2);hsa-miR-639(2);hsa-miR-6736-5p(2);hsa-miR-6746-5p(2);hsa-miR-6770-5p(2);hsa-miR-6771-5p(2);hsa-miR-6778-5p(2);hsa-miR-6884-5p(2)
hsa_circ_0071873_CBC1	6.39602e-07	121.632	down	0.000179416	18.6319	down	chr5	10992662	11098860	-	circbase|deepbase	hsa_circ_0071873	hsa_circ_0071873	hsa-circRNA14239	106198	748	ENSG00000169862	ENST00000304623	10992663-10992789 exon:ENSE00003652225|11018086-11018170 exon:ENSE00003487609|11022881-11023091 exon:ENSE00003627982|11082808-11082958 exon:ENSE00003542547|11098687-11098860 exon:ENSE00003616140	CCAACAACCGCTCAGTGGGATGGAGTAGGA	1501	CTNND2	100	hsa-miR-1226-5p(2);hsa-miR-1296-5p(2);hsa-miR-3127-3p(2);hsa-miR-4708-5p(2);hsa-miR-4728-3p(2);hsa-miR-5693(2);hsa-miR-6746-5p(2);hsa-miR-6811-3p(2);hsa-miR-6825-5p(2);hsa-let-7i-5p(1);hsa-miR-1184(1);hsa-miR-1205(1);hsa-miR-1224-5p(1);hsa-miR-1227-3p(1);hsa-miR-1233-5p(1);hsa-miR-1254(1);hsa-miR-1255b-2-3p(1);hsa-miR-1268a(1);hsa-miR-1268b(1);hsa-miR-1273f(1);hsa-miR-1273g-5p(1);hsa-miR-1299(1);…	9	hsa-miR-1226-5p(2);hsa-miR-1296-5p(2);hsa-miR-3127-3p(2);hsa-miR-4708-5p(2);hsa-miR-4728-3p(2);hsa-miR-5693(2);hsa-miR-6746-5p(2);hsa-miR-6811-3p(2);hsa-miR-6825-5p(2)
hsa_circ_0127571_CBC1	1.34811e-05	83.8879	down	9.4998e-05	15.3866	down	chr5	11082807	11098860	-	Rybak-Wolf2015	hsa_circ_0127571	hsa_circ_0127571		16053	325	ENSG00000169862	ENST00000304623	11082808-11082958 exon:ENSE00003542547|11098687-11098860 exon:ENSE00003616140	ATAAGGAGCTCATCGTGGGATGGAGTAGGA	1501	CTNND2	57	hsa-miR-5693(2);hsa-let-7i-5p(1);hsa-miR-1184(1);hsa-miR-1205(1);hsa-miR-1255b-2-3p(1);hsa-miR-188-5p(1);hsa-miR-1912(1);hsa-miR-1913(1);hsa-miR-19b-1-5p(1);hsa-miR-19b-2-5p(1);hsa-miR-214-5p(1);hsa-miR-2278(1);hsa-miR-2682-3p(1);hsa-miR-3127-3p(1);hsa-miR-346(1);hsa-miR-3605-5p(1);hsa-miR-3677-5p(1);hsa-miR-3687(1);hsa-miR-378c(1);hsa-miR-3922-5p(1);hsa-miR-3939(1);hsa-miR-4252(1);hsa-miR-4270(1…	1	hsa-miR-5693(2)
hsa-circRNA15954-11_CBC1	4.04685e-05	47.7542	down	8.47493e-05	11.5582	down	chr9	131864161	131865345	-	deepbase	hsa-circRNA15954-11		hsa-circRNA15954-11	1184	395	ENSG00000095321	ENST00000318080	131864162-131864336 exon:ENSE00003486223|131864679-131864844 exon:ENSE00003653857|131865292-131865345 exon:ENSE00003595681	ACACCCTCATCAAAGATTTGCTGCCAAACT	1384	CRAT	63	hsa-miR-6751-5p(2);hsa-miR-1227-5p(1);hsa-miR-1233-5p(1);hsa-miR-1251-5p(1);hsa-miR-125a-3p(1);hsa-miR-1273g-5p(1);hsa-miR-140-5p(1);hsa-miR-147a(1);hsa-miR-1538(1);hsa-miR-17-3p(1);hsa-miR-1914-3p(1);hsa-miR-216a-3p(1);hsa-miR-217(1);hsa-miR-27a-3p(1);hsa-miR-27b-3p(1);hsa-miR-2861(1);hsa-miR-29b-1-5p(1);hsa-miR-3156-5p(1);hsa-miR-3180-5p(1);hsa-miR-3605-5p(1);hsa-miR-361-3p(1);hsa-miR-3679-3p(1…	1	hsa-miR-6751-5p(2)
hsa-circRNA15954-13_CBC1	3.67587e-05	29.1534	down	0.000166581	9.01581	down	chr9	131862144	131862968	-	deepbase	hsa-circRNA15954-13		hsa-circRNA15954-13	824	280	ENSG00000095321	ENST00000318080	131862145-131862245 exon:ENSE00003494978|131862790-131862968 exon:ENSE00003534601	TGTCATCGAGTACACACAAGGTGAACCGGG	1384	CRAT	58	hsa-miR-103a-3p(2);hsa-miR-107(1);hsa-miR-1183(1);hsa-miR-1184(1);hsa-miR-124-3p(1);hsa-miR-1285-3p(1);hsa-miR-1470(1);hsa-miR-191-5p(1);hsa-miR-198(1);hsa-miR-296-5p(1);hsa-miR-3126-3p(1);hsa-miR-3127-3p(1);hsa-miR-3154(1);hsa-miR-3176(1);hsa-miR-3186-3p(1);hsa-miR-3187-5p(1);hsa-miR-323b-5p(1);hsa-miR-330-5p(1);hsa-miR-346(1);hsa-miR-3622b-5p(1);hsa-miR-3655(1);hsa-miR-3663-5p(1);hsa-miR-3670(1…	1	hsa-miR-103a-3p(2)
hsa_circ_0127551_CBC1	1.18488e-05	23.7527	down	1.39254e-05	12.3949	down	chr5	10988222	10992789	-	Rybak-Wolf2015	hsa_circ_0127551	hsa_circ_0127551		4567	259	ENSG00000169862	ENST00000304623	10988223-10988354 exon:ENSE00003688233|10992663-10992789 exon:ENSE00003652225	AAGATGCCATGACAGGATGGATGGTCACAA	1501	CTNND2	58	hsa-miR-6746-5p(2);hsa-miR-6825-5p(2);hsa-miR-1226-5p(1);hsa-miR-1233-5p(1);hsa-miR-1268a(1);hsa-miR-1268b(1);hsa-miR-1273f(1);hsa-miR-1273g-5p(1);hsa-miR-1296-5p(1);hsa-miR-139-3p(1);hsa-miR-185-3p(1);hsa-miR-193a-5p(1);hsa-miR-3141(1);hsa-miR-3142(1);hsa-miR-3175(1);hsa-miR-375(1);hsa-miR-4512(1);hsa-miR-4642(1);hsa-miR-4663(1);hsa-miR-4665-5p(1);hsa-miR-4731-5p(1);hsa-miR-4739(1);hsa-miR-4746-…	2	hsa-miR-6746-5p(2);hsa-miR-6825-5p(2)
hsa_circ_0058040_CBC1	0.000547237	21.8541	down	3.20441e-07	36.0316	down	chr2	214174782	214239843	+	circbase|Rybak-Wolf2015|deepbase	hsa_circ_0058040	hsa_circ_0058040	hsa-circRNA4789-10	65061	663	ENSG00000144451	ENST00000331683	214174783-214174901 exon:ENSE00003639771|214181943-214182080 exon:ENSE00003656735|214204887-214204994 exon:ENSE00003563440|214215252-214215369 exon:ENSE00003661188|214228800-214228869 exon:ENSE00003646336|214239734-214239843 exon:ENSE00003617511	AAAGGCAATACAAAGGAACGGAAAACAGTT	79582	SPAG16	36	hsa-miR-1229-5p(1);hsa-miR-1238-5p(1);hsa-miR-1289(1);hsa-miR-151a-5p(1);hsa-miR-29b-2-5p(1);hsa-miR-3142(1);hsa-miR-346(1);hsa-miR-379-5p(1);hsa-miR-3909(1);hsa-miR-3911(1);hsa-miR-3913-3p(1);hsa-miR-4277(1);hsa-miR-4635(1);hsa-miR-4709-3p(1);hsa-miR-4724-3p(1);hsa-miR-4751(1);hsa-miR-4758-5p(1);hsa-miR-4772-5p(1);hsa-miR-544a(1);hsa-miR-5572(1);hsa-miR-6077(1);hsa-miR-611(1);hsa-miR-619-3p(1);h…	-	-
hsa_circ_0003362_CBC1	8.05209e-05	21.7972	down	0.000253714	9.5855	down	chr9	131860291	131860929	-	circbase|Rybak-Wolf2015|deepbase	hsa_circ_0003362	hsa_circ_0003362	hsa-circRNA15954-12	638	379	ENSG00000095321	ENST00000318080	131860292-131860427 exon:ENSE00003500355|131860528-131860650 exon:ENSE00003623438|131860810-131860929 exon:ENSE00003538641	GACTCCAGCGTCACGGAAGAAACCCGAGCT	1384	CRAT	91	hsa-miR-1207-5p(2);hsa-miR-125a-3p(2);hsa-miR-608(2);hsa-miR-1193(1);hsa-miR-1202(1);hsa-miR-1226-5p(1);hsa-miR-1228-5p(1);hsa-miR-1229-5p(1);hsa-miR-1268b(1);hsa-miR-1287-5p(1);hsa-miR-1289(1);hsa-miR-1301-3p(1);hsa-miR-152-5p(1);hsa-miR-181d-3p(1);hsa-miR-1909-3p(1);hsa-miR-214-5p(1);hsa-miR-2467-5p(1);hsa-miR-27a-5p(1);hsa-miR-3120-5p(1);hsa-miR-3135a(1);hsa-miR-3135b(1);hsa-miR-3147(1);hsa-mi…	3	hsa-miR-1207-5p(2);hsa-miR-125a-3p(2);hsa-miR-608(2)
hsa_circ_0119073_CBC1	0.000724526	21.7474	down	1.25718e-05	27.4174	down	chr2	214174782	214182080	+	Rybak-Wolf2015|deepbase	hsa_circ_0119073	hsa_circ_0119073	hsa-circRNA4789-5	7298	257	ENSG00000144451	ENST00000331683	214174783-214174901 exon:ENSE00003639771|214181943-214182080 exon:ENSE00003656735	CAAACAAGCAGCTGAGAACGGAAAACAGTT	79582	SPAG16	14	hsa-miR-379-5p(1);hsa-miR-3911(1);hsa-miR-3913-3p(1);hsa-miR-4277(1);hsa-miR-4709-3p(1);hsa-miR-4772-5p(1);hsa-miR-6077(1);hsa-miR-6736-5p(1);hsa-miR-6748-5p(1);hsa-miR-6772-5p(1);hsa-miR-6806-5p(1);hsa-miR-6874-3p(1);hsa-miR-766-5p(1);hsa-miR-8081(1)	-	-
hsa_circ_0004664_CBC1	0.000848819	20.7756	down	8.27641e-07	33.2547	down	chr2	214174782	214228869	+	circbase|Rybak-Wolf2015|deepbase	hsa_circ_0004664	hsa_circ_0004664	hsa-circRNA4789-8	54087	553	ENSG00000144451	ENST00000331683	214174783-214174901 exon:ENSE00003639771|214181943-214182080 exon:ENSE00003656735|214204887-214204994 exon:ENSE00003563440|214215252-214215369 exon:ENSE00003661188|214228800-214228869 exon:ENSE00003646336	GTCCTCAAATTAAAGGAACGGAAAACAGTT	79582	SPAG16	28	hsa-miR-1289(1);hsa-miR-151a-5p(1);hsa-miR-346(1);hsa-miR-379-5p(1);hsa-miR-3909(1);hsa-miR-3911(1);hsa-miR-3913-3p(1);hsa-miR-4277(1);hsa-miR-4635(1);hsa-miR-4709-3p(1);hsa-miR-4751(1);hsa-miR-4772-5p(1);hsa-miR-544a(1);hsa-miR-5572(1);hsa-miR-6077(1);hsa-miR-619-3p(1);hsa-miR-6736-5p(1);hsa-miR-6748-5p(1);hsa-miR-6772-5p(1);hsa-miR-6783-3p(1);hsa-miR-6806-5p(1);hsa-miR-6820-3p(1);hsa-miR-6874-3…	-	-
hsa_circ_0089026_CBC1	2.63089e-05	20.6508	down	0.000179205	9.84778	down	chr9	131860291	131870356	-	circbase|deepbase	hsa_circ_0089026	hsa_circ_0089026	hsa-circRNA15954-3	10065	1437	ENSG00000095321	ENST00000318080	131860292-131860427 exon:ENSE00003500355|131860528-131860650 exon:ENSE00003623438|131860810-131860929 exon:ENSE00003538641|131862145-131862245 exon:ENSE00003494978|131862790-131862968 exon:ENSE00003534601|131864162-131864336 exon:ENSE00003486223|131864679-131864844 exon:ENSE00003653857|131865292-131865345 exon:ENSE00003595681|131866467-131866585 exon:ENSE00003620580|131870093-131870356 exon:ENSE0…	GACTCCAGCGTCACGGTGAAGCCTCTGGGC	1384	CRAT	100	hsa-miR-125a-3p(3);hsa-miR-5189-5p(3);hsa-miR-671-5p(3);hsa-miR-6751-5p(3);hsa-miR-103a-3p(2);hsa-miR-1184(2);hsa-miR-1207-5p(2);hsa-miR-1229-5p(2);hsa-miR-1538(2);hsa-miR-3127-3p(2);hsa-miR-3135b(2);hsa-miR-3154(2);hsa-miR-3622b-5p(2);hsa-miR-378g(2);hsa-miR-4268(2);hsa-miR-4459(2);hsa-miR-4763-3p(2);hsa-miR-608(2);hsa-miR-6721-5p(2);hsa-miR-6743-5p(2);hsa-miR-6752-5p(2);hsa-miR-6754-5p(2);hsa-m…	33	hsa-miR-125a-3p(3);hsa-miR-5189-5p(3);hsa-miR-671-5p(3);hsa-miR-6751-5p(3);hsa-miR-103a-3p(2);hsa-miR-1184(2);hsa-miR-1207-5p(2);hsa-miR-1229-5p(2);hsa-miR-1538(2);hsa-miR-3127-3p(2);hsa-miR-3135b(2);hsa-miR-3154(2);hsa-miR-3622b-5p(2);hsa-miR-378g(2);hsa-miR-4268(2);hsa-miR-4459(2);hsa-miR-4763-3p(2);hsa-miR-608(2);hsa-miR-6721-5p(2);hsa-miR-6743-5p(2);hsa-miR-6752-5p(2);hsa-miR-6754-5p(2);hsa-m…
microrNA
ProbeSetID	q-value(%) (LCC9vsMCF-7)	Fold Change (LCC9vsMCF-7)	q-value(%) (LCC2vsMCF-7)	Fold Change (LCC2vsMCF-7)		Probe Set ID	Probe Set Name	Accession	Transcript ID(Array Design)	Sequence Type	Species Scientific Name	Alignments	Sequence Length	Sequence	Genome Context	Clustered miRNAs within 10kb	Target Genes	GeneChip Array	Annotation Date	Sequence Source
20500771	0	28.6828	0	2.7126		20500771	MIMAT0000446_st	MIMAT0000446	hsa-miR-127-3p	miRNA	Homo sapiens	chr14:101349372-101349393 (+)	22	UCGGAUCCGUCUGAGCUUGGCU	ENST00000534062 // antisense // exon // 1 /// OTTHUMT00000395127 // antisense // exon // 1	hsa-mir-127 // chr14:101349316-101349412 (+) /// hsa-mir-136 // chr14:101351039-101351120 (+) /// hsa-mir-337 // chr14:101340830-101340922 (+) /// hsa-mir-431 // chr14:101347344-101347457 (+) /// hsa-mir-433 // chr14:101348223-101348315 (+) /// hsa-mir-432 // chr14:101350820-101350913 (+) /// hsa-mir-665 // chr14:101341370-101341441 (+)	microcosm // ENST00000301436 // --- // predicted /// microcosm // ENST00000317839 // --- // predicted /// microcosm // ENST00000333616 // --- // predicted /// microcosm // ENST00000333971 // --- // predicted /// microcosm // ENST00000341636 // --- // predicted /// microcosm // ENST00000355575 // --- // predicted /// microcosm // ENST00000356014 // --- // predicted /// microcosm // ENST00000369364…	miRNA-4_0	Sep 22, 2016	miRBase
20538120	1.52187	1.6263	3.6315	1.8973		20538120	U102_st	U102	U102	CDBox	Homo sapiens	chr13:27829201-27829272 (+)	72	AGCTTAATGATGACTGTTTTTTTTGATTGCTTGAAGCAATGTGAAAAACACATTTCACCGGCTCTGAAAGCT	---	---	---	miRNA-4_0	Sep 22, 2016	snoRNABase
20538247	0	1.6793	0	1.656		20538247	U75_st	U75	U75	CDBox	Homo sapiens	chr1:173836017-173836076 (-)	60	AGCCTGTGATGCTTTAAGAGTAGTGGACAGAAGGGATTTCTGAAATTCTATTCTGAGGCT	---	---	---	miRNA-4_0	Sep 22, 2016	snoRNABase
20503786	0	4.7767	0	23.6498		20503786	MIMAT0002805_st	MIMAT0002805	hsa-miR-489-3p	miRNA	Homo sapiens	chr7:93113259-93113280 (-)	22	GUGACAUCACAUAUACGGCAGC	ENST00000359558 // sense // intron // 4 /// ENST00000360249 // sense // intron // 3 /// ENST00000394441 // sense // intron // 2 /// ENST00000415529 // sense // intron // 1 /// ENST00000421592 // sense // intron // 3 /// ENST00000423724 // sense // intron // 1 /// ENST00000426151 // sense // intron // 3 /// OTTHUMT00000254661 // sense // intron // 2 /// OTTHUMT00000341741 // sense // intron // 3 /…	hsa-mir-489 // chr7:93113248-93113331 (-) /// hsa-mir-653 // chr7:93112072-93112167 (-)	microcosm // ENST00000311737 // --- // predicted /// microcosm // ENST00000318487 // --- // predicted /// microcosm // ENST00000329969 // --- // predicted /// microcosm // ENST00000331024 // --- // predicted /// microcosm // ENST00000332991 // --- // predicted /// microcosm // ENST00000333650 // --- // predicted /// microcosm // ENST00000342519 // --- // predicted /// microcosm // ENST00000343761…	miRNA-4_0	Sep 22, 2016	miRBase
20538256	0	2.0144	3.6315	1.8766		20538256	U81_x_st	U81	U81	CDBox	Homo sapiens	chr1:173833284-173833360 (-)	77	CAGAATACATGATGATCTCAATCCAACTTGAACTCTCTCACTGATTACTTGATGACAATAAAATATCTGATATTCTG	---	---	---	miRNA-4_0	Sep 22, 2016	snoRNABase
20500438	0	214.794	0	9.5833		20500438	MIMAT0000253_st	MIMAT0000253	hsa-miR-10a-5p	miRNA	Homo sapiens	chr17:46657266-46657288 (-)	23	UACCCUGUAGAUCCGAAUUUGUG	ENST00000332503 // sense // 5UTR // 1 /// ENST00000460160 // sense // intron // 1 /// ENST00000465846 // antisense // intron // 2 /// ENST00000472863 // sense // intron // 1 /// ENST00000476342 // sense // intron // 1 /// ENST00000489475 // sense // intron // 1 /// ENST00000498678 // sense // intron // 1 /// ENST00000548801 // sense // exon // 1 /// ENST00000552000 // sense // intron // 1 /// OTT…	---	microcosm // ENST00000215770 // --- // predicted /// microcosm // ENST00000306768 // --- // predicted /// microcosm // ENST00000316131 // --- // predicted /// microcosm // ENST00000318298 // --- // predicted /// microcosm // ENST00000319163 // --- // predicted /// microcosm // ENST00000324089 // --- // predicted /// microcosm // ENST00000328749 // --- // predicted /// microcosm // ENST00000331024…	miRNA-4_0	Sep 22, 2016	miRBase
20500773	0	24.8967	0	2.3634		20500773	MIMAT0000447_st	MIMAT0000447	hsa-miR-134-5p	miRNA	Homo sapiens	chr14:101521031-101521052 (+)	22	UGUGACUGGUUGACCAGAGGGG	ENST00000385258 // sense // exon // 1	hsa-mir-134 // chr14:101521024-101521096 (+) /// hsa-mir-154 // chr14:101526092-101526175 (+) /// hsa-mir-377 // chr14:101528387-101528455 (+) /// hsa-mir-381 // chr14:101512257-101512331 (+) /// hsa-mir-382 // chr14:101520643-101520718 (+) /// hsa-mir-485 // chr14:101521756-101521828 (+) /// hsa-mir-487a // chr14:101518783-101518862 (+) /// hsa-mir-496 // chr14:101526910-101527011 (+) /// hsa-mi…	microcosm // ENST00000257935 // --- // predicted /// microcosm // ENST00000284414 // --- // predicted /// microcosm // ENST00000296662 // --- // predicted /// microcosm // ENST00000306232 // --- // predicted /// microcosm // ENST00000309009 // --- // predicted /// microcosm // ENST00000312946 // --- // predicted /// microcosm // ENST00000327235 // --- // predicted /// microcosm // ENST00000327975…	miRNA-4_0	Sep 22, 2016	miRBase
20502456	0	58.9226	0	4.6155		20502456	MIMAT0001639_st	MIMAT0001639	hsa-miR-409-3p	miRNA	Homo sapiens	chr14:101531683-101531704 (+)	22	GAAUGUUGCUCGGUGAACCCCU	---	hsa-mir-154 // chr14:101526092-101526175 (+) /// hsa-mir-369 // chr14:101531935-101532004 (+) /// hsa-mir-377 // chr14:101528387-101528455 (+) /// hsa-mir-409 // chr14:101531637-101531715 (+) /// hsa-mir-412 // chr14:101531784-101531874 (+) /// hsa-mir-410 // chr14:101532249-101532328 (+) /// hsa-mir-485 // chr14:101521756-101521828 (+) /// hsa-mir-496 // chr14:101526910-101527011 (+) /// hsa-mir…	microcosm // ENST00000246222 // --- // predicted /// microcosm // ENST00000287660 // --- // predicted /// microcosm // ENST00000288893 // --- // predicted /// microcosm // ENST00000332977 // --- // predicted /// microcosm // ENST00000341824 // --- // predicted /// microcosm // ENST00000354501 // --- // predicted /// microcosm // ENST00000357204 // --- // predicted /// microcosm // ENST00000359805…	miRNA-4_0	Sep 22, 2016	miRBase
20538248	0	1.6746	3.6315	1.6242		20538248	U75_x_st	U75	U75	CDBox	Homo sapiens	chr1:173836017-173836076 (-)	60	AGCCTGTGATGCTTTAAGAGTAGTGGACAGAAGGGATTTCTGAAATTCTATTCTGAGGCT	---	---	---	miRNA-4_0	Sep 22, 2016	snoRNABase
20504557	0	0.1211	0	0.1179		20504557	MIMAT0003882_st	MIMAT0003882	hsa-miR-767-5p	miRNA	Homo sapiens	chrX:151561953-151561975 (-)	23	UGCACCAUGGUUGUCUGAGCAUG	ENST00000370311 // sense // intron // 1 /// ENST00000370314 // sense // intron // 1 /// OTTHUMT00000060921 // sense // intron // 1 /// OTTHUMT00000060922 // sense // intron // 1	hsa-mir-105-1 // chrX:151560691-151560771 (-) /// hsa-mir-105-2 // chrX:151562884-151562964 (-) /// hsa-mir-767 // chrX:151561893-151562001 (-)	microcosm // ENST00000296662 // --- // predicted /// microcosm // ENST00000318298 // --- // predicted /// microcosm // ENST00000320470 // --- // predicted /// microcosm // ENST00000321602 // --- // predicted /// microcosm // ENST00000327378 // --- // predicted /// microcosm // ENST00000330192 // --- // predicted /// microcosm // ENST00000333401 // --- // predicted /// microcosm // ENST00000335055…	miRNA-4_0	Sep 22, 2016	miRBase
20500192	0	0.2037	0	0.2122		20500192	MIMAT0000102_st	MIMAT0000102	hsa-miR-105-5p	miRNA	Homo sapiens	chrX:151560737-151560759 (-) /// chrX:151562930-151562952 (-)	23	UCAAAUGCUCAGACUCCUGUGGU	ENST00000370311 // sense // intron // 1 /// ENST00000370314 // sense // intron // 1 /// OTTHUMT00000060921 // sense // intron // 1 /// OTTHUMT00000060922 // sense // intron // 1 /// ENST00000370311 // sense // intron // 1 /// ENST00000370314 // sense // intron // 1 /// OTTHUMT00000060921 // sense // intron // 1 /// OTTHUMT00000060922 // sense // intron // 1	hsa-mir-105-1 // chrX:151560691-151560771 (-) /// hsa-mir-105-2 // chrX:151562884-151562964 (-) /// hsa-mir-767 // chrX:151561893-151562001 (-) /// hsa-mir-105-1 // chrX:151560691-151560771 (-) /// hsa-mir-105-2 // chrX:151562884-151562964 (-) /// hsa-mir-767 // chrX:151561893-151562001 (-)	microcosm // ENST00000306768 // --- // predicted /// microcosm // ENST00000326269 // --- // predicted /// microcosm // ENST00000327235 // --- // predicted /// microcosm // ENST00000333385 // --- // predicted /// microcosm // ENST00000339183 // --- // predicted /// microcosm // ENST00000341664 // --- // predicted /// microcosm // ENST00000367340 // --- // predicted /// microcosm // ENST00000369529…	miRNA-4_0	Sep 22, 2016	miRBase
20533003	0.981203	0.4415	0	0.4887		20533003	ENSG00000207217_st	ENSG00000207217	ENSG00000207217	snoRNA	Homo sapiens	chr7:6056508-6056642 (+)	135	GCATGGGTTTGGATTATGACAGGCCCATCCCCCTGGACCTCTCATAGTGCCCCATGCCAGAGCAAACTGTGGCCCCGAACCATTGCCTGGCTTCTGTACCCGTGGGCCACTGGCACTGAAGAGGGTTACACAGTG	---	---	---	miRNA-4_0	Sep 22, 2016	Ensembl
mRNA
ProbeName	p (Corr)	p	FC (abs)	Regulation	MCF-7-1:gProcessedSignal(raw)	MCF-7-5:gProcessedSignal(raw)	MCF-7-6:gProcessedSignal(raw)	LCC9-3:gProcessedSignal(raw)	LCC9-4:gProcessedSignal(raw)	LCC9-5:gProcessedSignal(raw)	MCF-7-1:gProcessedSignal(normalized)	MCF-7-5:gProcessedSignal(normalized)	MCF-7-6:gProcessedSignal(normalized)	LCC9-3:gProcessedSignal(normalized)	LCC9-4:gProcessedSignal(normalized)	LCC9-5:gProcessedSignal(normalized)	MCF-7-1:gFEFlags	MCF-7-5:gFEFlags	MCF-7-6:gFEFlags	FUL-3:gFEFlags	FUL-4:gFEFlags	FUL-5:gFEFlags	ControlType	mRNA_ProbeName	ProbeID	PrimaryAccession	RefSeqAccession	GenbankAccession	UniGeneID	EntrezGeneID	GeneSymbol	GeneName	EnsemblID	TIGRID	GO	Description	GenomicCoordinates	Cytoband	Sequence
A_23_P94754	0.00331693	8.4462e-06	159.392	up	8.36894	11.547	16.338	1796.5	2112.53	1860.85	-5.8681	-5.40482	-5.00659	1.86462	1.97263	1.83255	Not Detected	Not Detected	Not Detected	Detected	Detected	Detected	0	A_23_P94754	A_23_P94754	NM_005118	NM_005118	NM_005118	Hs.23349	9966	TNFSF15	tumor necrosis factor (ligand) superfamily, member 15	ENST00000374044	THC2490549	GO:0005102(receptor binding)|GO:0005123(death receptor binding)|GO:0005125(cytokine activity)|GO:0005164(tumor necrosis factor receptor binding)|GO:0005615(extracellular space)|GO:0005886(plasma membrane)|GO:0005887(integral to plasma membrane)|GO:0006919(activation of cysteine-type endopeptidase activity involved in apoptotic process)|GO:0006955(immune response)|GO:0007165(signal transduction)|G…	Homo sapiens tumor necrosis factor (ligand) superfamily, member 15 (TNFSF15), transcript variant 1, mRNA [NM_005118]	chr9:117552298-117552239	hs|9q32	AAACAGTATAAACTTTCAGAGGCAAAATCCTTCACCAATTTTTCCACATACTTTCATGCC
A_24_P787897	0.00300758	2.63862e-06	142.835	up	3.38802	4.65002	3.5681	606.17	587.031	508.493	-7.17271	-6.71703	-7.20159	0.297228	0.125169	-0.0391159	Not Detected	Not Detected	Not Detected	Detected	Detected	Detected	0	A_24_P787897	A_24_P787897	NM_022166	NM_022166	NM_022166	Hs.22907	64131	XYLT1	xylosyltransferase I	ENST00000261381	THC2629551	GO:0000139(Golgi membrane)|GO:0005576(extracellular region)|GO:0005789(endoplasmic reticulum membrane)|GO:0006024(glycosaminoglycan biosynthetic process)|GO:0008375(acetylglucosaminyltransferase activity)|GO:0015012(heparan sulfate proteoglycan biosynthetic process)|GO:0016021(integral to membrane)|GO:0030158(protein xylosyltransferase activity)|GO:0030206(chondroitin sulfate biosynthetic process…	Homo sapiens xylosyltransferase I (XYLT1), mRNA [NM_022166]	chr16:17196526-17196467	hs|16p12.3	TGAACTATCTGAAATTGACCAGTAATCAAAGTTCCAATCATCTGAATGCTTTTCCTTGAG
A_21_P0008484	0.00402979	1.6095e-05	128.944	up	12.3325	7.31575	12.6723	1454.61	1177.07	1581.33	-5.30875	-6.06326	-5.37314	1.56007	1.12886	1.59772	Not Detected	Not Detected	Not Detected	Detected	Detected	Detected	0	A_21_P0008484	A_21_P0008484	ENST00000512901			Hs.651477	388011	LINC01550	long intergenic non-protein coding RNA 1550	ENST00000512901	NP1160965		long intergenic non-protein coding RNA 1550 [Source:HGNC Symbol;Acc:HGNC:20111] [ENST00000512901]	chr14:98426055-98425996	hs|14q32.2	CATCTTTCCCATGCCCTTTAAAACACGTTATCAAATAGCAACAGGTGGTGCAATAACTAG
A_33_P3372332	0.00368096	1.18471e-05	76.0655	up	19.7109	13.1876	19.5616	1593.57	1251.12	1239.86	-4.63223	-5.21316	-4.7468	1.69169	1.21688	1.24676	Not Detected	Not Detected	Detected	Detected	Detected	Detected	0	A_33_P3372332	A_33_P3372332	NM_000101	NM_000101	NM_000101	Hs.513803	1535	CYBA	cytochrome b-245, alpha polypeptide	ENST00000562209	THC2558072	GO:0001938(positive regulation of endothelial cell proliferation)|GO:0002474(antigen processing and presentation of peptide antigen via MHC class I)|GO:0002479(antigen processing and presentation of exogenous peptide antigen via MHC class I, TAP-dependent)|GO:0003106(negative regulation of glomerular filtration by angiotensin)|GO:0005515(protein binding)|GO:0005739(mitochondrion)|GO:0005768(endos…	Homo sapiens cytochrome b-245, alpha polypeptide (CYBA), mRNA [NM_000101]	chr16:88713223-88713164	hs|16q24.3	TGGTGAAGCTGTTCGGGCCCTTTACCAGGAATTACTATGTTCGGGCCGTCCTGCATCTCC
A_21_P0008483	0.00534279	5.17888e-05	67.9174	up	9.62404	15.9752	21.3319	1069.18	920.04	1153.77	-5.66651	-4.93651	-4.62181	1.11594	0.773428	1.14294	Not Detected	Not Detected	Detected	Detected	Detected	Detected	0	A_21_P0008483	A_21_P0008483	ENST00000512901			Hs.651477	388011	LINC01550	long intergenic non-protein coding RNA 1550	ENST00000512901	NP1160965		long intergenic non-protein coding RNA 1550 [Source:HGNC Symbol;Acc:HGNC:20111] [ENST00000512901]	chr14:98426104-98426045	hs|14q32.2	ATTTATATTCATCTGACTCCAGAAAGTTCCTGAGATTCCTCTGCTTCATCATCTTTCCCA
A_23_P107283	0.00402979	1.69739e-05	60.5702	up	7.75815	7.0366	7.20176	605.761	407.365	391.067	-5.97744	-6.11939	-6.1884	0.296253	-0.401946	-0.417928	Not Detected	Not Detected	Not Detected	Detected	Detected	Detected	0	A_23_P107283	A_23_P107283	NM_002145	NM_002145	NM_002145	Hs.514289	3212	HOXB2	homeobox B2	ENST00000330070	THC2472197	GO:0002011(morphogenesis of an epithelial sheet)|GO:0003700(sequence-specific DNA binding transcription factor activity)|GO:0005634(nucleus)|GO:0005737(cytoplasm)|GO:0006351(transcription, DNA-dependent)|GO:0006355(regulation of transcription, DNA-dependent)|GO:0007275(multicellular organismal development)|GO:0008015(blood circulation)|GO:0009952(anterior/posterior pattern specification)|GO:00099…	Homo sapiens homeobox B2 (HOXB2), mRNA [NM_002145]	chr17:46620186-46620127	hs|17q21.32	ATTAAACTCTAGGGGGACTTTCTTAAAAATAACTAGAGGGACCTATTTTCCTCTTTTTTA
A_33_P3260377	0.00483401	3.87188e-05	60.0575	up	6.47487	5.14485	5.37912	475.416	344.053	262.131	-6.2383	-6.57114	-6.60938	-0.0533061	-0.645639	-0.995057	Not Detected	Not Detected	Not Detected	Detected	Detected	Detected	0	A_33_P3260377	A_33_P3260377	NM_001286778	NM_001286778	NM_001286778	Hs.436542	83690	CRISPLD1	cysteine-rich secretory protein LCCL domain containing 1	ENST00000262207	THC2608877	GO:0003674(molecular_function)|GO:0060325(face morphogenesis)|GO:0070062(extracellular vesicular exosome)	Homo sapiens cysteine-rich secretory protein LCCL domain containing 1 (CRISPLD1), transcript variant 3, mRNA [NM_001286778]	chr8:75946730-75946789	hs|8q21.11	CCAGGAATTTTCCTGTGATTCTCCTTGTAAGAATTAAATGCTCTCTAATATGATATCCCT
A_23_P136246	0.00271301	1.00152e-06	46.7532	up	6.17056	7.22197	6.28372	304.799	353.455	293.417	-6.30775	-6.08188	-6.38513	-0.694639	-0.606743	-0.832393	Not Detected	Not Detected	Not Detected	Detected	Detected	Detected	0	A_23_P136246	A_23_P136246	NM_130902	NM_130902	NM_130902	Hs.479656	170712	COX7B2	cytochrome c oxidase subunit VIIb2	ENST00000543208	THC2473655	GO:0004129(cytochrome-c oxidase activity)|GO:0005746(mitochondrial respiratory chain)|GO:0016021(integral to membrane)	Homo sapiens cytochrome c oxidase subunit VIIb2 (COX7B2), mRNA [NM_130902]	chr4:46736983-46736924	hs|4p12	AAGAGTGGAAACATCAGTAACCATCACAGTTGCTGTAATGACAGAATTGTTTAAAAAACC
A_33_P3262236	0.00706089	0.000136817	45.2281	up	6.1538	14.2715	9.1557	396.802	387.831	533.966	-6.31167	-5.0992	-5.84208	-0.314076	-0.472842	0.0314034	Not Detected	Not Detected	Not Detected	Detected	Detected	Detected	0	A_33_P3262236	A_33_P3262236	NM_172194	NM_172194	NM_172194	Hs.553828	441669	OR4Q3	olfactory receptor, family 4, subfamily Q, member 3	ENST00000557009	NP1461738	GO:0004888(transmembrane signaling receptor activity)|GO:0004930(G-protein coupled receptor activity)|GO:0004984(olfactory receptor activity)|GO:0005886(plasma membrane)|GO:0007186(G-protein coupled receptor signaling pathway)|GO:0016021(integral to membrane)|GO:0050907(detection of chemical stimulus involved in sensory perception)|GO:0050911(detection of chemical stimulus involved in sensory per…	Homo sapiens olfactory receptor, family 4, subfamily Q, member 3 (OR4Q3), mRNA [NM_172194]	chr14:20216469-20216528	hs|14q11.2	ATGAAGACAGCTATGAAGAAGCTGAGGATAAAACCATGTGACATTCCATTTCCTTGTTAA
A_23_P161218	0.00711622	0.000145904	41.2306	up	19.609	18.6839	44.2147	1134.86	997.244	1108.16	-4.63971	-4.71055	-3.57029	1.20195	0.889678	1.08475	Detected	Not Detected	Detected	Detected	Detected	Detected	0	A_23_P161218	A_23_P161218	NM_014391	NM_014391	NM_014391	Hs.448589	27063	ANKRD1	ankyrin repeat domain 1 (cardiac muscle)	ENST00000371697	THC2463408	GO:0000122(negative regulation of transcription from RNA polymerase II promoter)|GO:0001085(RNA polymerase II transcription factor binding)|GO:0001105(RNA polymerase II transcription coactivator activity)|GO:0002039(p53 binding)|GO:0003677(DNA binding)|GO:0003714(transcription corepressor activity)|GO:0005515(protein binding)|GO:0005634(nucleus)|GO:0005654(nucleoplasm)|GO:0005667(transcription fa…	Homo sapiens ankyrin repeat domain 1 (cardiac muscle) (ANKRD1), mRNA [NM_014391]	chr10:92672621-92672562	hs|10q23.31	GCAAACGACAGACTCTTAATCAGTAAATGTTCACTGGCATTTTGAAGGCATGGCCCAGGA
A_33_P3342375	0.00313407	4.17159e-06	360.714	down	1909	1762.82	1616.87	4.74978	6.89515	3.91007	1.96545	1.8494	1.62224	-6.69849	-6.28654	-7.06201	Detected	Detected	Detected	Not Detected	Not Detected	Not Detected	0	A_33_P3342375	A_33_P3342375	NM_175868	NM_175868	NM_175868	Hs.441113	4105	MAGEA6	melanoma antigen family A, 6	ENST00000598245	THC2461617	GO:0003674(molecular_function)|GO:0005515(protein binding)|GO:0005575(cellular_component)|GO:0008150(biological_process)	Homo sapiens melanoma antigen family A, 6 (MAGEA6), transcript variant 2, mRNA [NM_175868]	chrX:151870745-151870804	hs|Xq28	CAAATATGCAAACCAGGATTTCCTTGACTTCTTTGAGAATGCAAGCGAAATTAAATCTGA
A_24_P567298	0.00300758	2.70701e-06	259.829	down	1182.22	1338.13	1075.49	4.74705	5.88377	3.83582	1.27413	1.45174	1.03402	-6.69932	-6.51538	-7.08967	Detected	Detected	Detected	Not Detected	Not Detected	Not Detected	0	A_24_P567298	A_24_P567298	ENST00000598036	XM_006724857	XM_006724857	Hs.735281				ENST00000598036	NP074882		CSAG family, member 2 [Source:HGNC Symbol;Acc:HGNC:16847] [ENST00000598036]			CAAGGCCAGAAGACTTCAAGTTCTATCTGAAAAGTCTCCCAGAGGTCTAACCCCAGATAA
A_23_P96291	0.00562947	6.4238e-05	136.756	down	4003.87	3857.06	3217.28	35.9889	36.2476	16.449	3.03403	2.97902	2.61488	-3.77687	-3.89231	-4.98927	Detected	Detected	Detected	Not Detected	Detected	Not Detected	0	A_23_P96291	A_23_P96291	NM_004988	NM_004988	NM_004988	Hs.72879	4100	MAGEA1	melanoma antigen family A, 1	ENST00000356661	THC2476756	GO:0000122(negative regulation of transcription from RNA polymerase II promoter)|GO:0005515(protein binding)|GO:0005634(nucleus)|GO:0005737(cytoplasm)|GO:0005886(plasma membrane)|GO:0006351(transcription, DNA-dependent)|GO:0042826(histone deacetylase binding)|GO:0045746(negative regulation of Notch signaling pathway)	Homo sapiens melanoma antigen family A, 1 (MAGEA1), mRNA [NM_004988]	chrX:152481769-152481710	hs|Xq28	CAGATTGGGAAATCCATTCTATTTTGTGAATTGGGATAATAACAGCAGTGGAATAAGTAC
A_23_P67785	0.00271301	1.6763e-06	113.108	down	487.442	499.618	475.222	5.12305	4.51838	3.81651	-0.00406322	0.0304111	-0.144292	-6.58935	-6.89632	-7.09695	Detected	Detected	Detected	Not Detected	Not Detected	Not Detected	0	A_23_P67785	A_23_P67785	NM_001025436	NM_001025436	NM_001025436	Hs.743365	79582	SPAG16	sperm associated antigen 16	ENST00000414961	THC2651709	GO:0005634(nucleus)|GO:0005930(axoneme)|GO:0007283(spermatogenesis)|GO:0015630(microtubule cytoskeleton)|GO:0019901(protein kinase binding)|GO:0031514(motile cilium)|GO:0042384(cilium assembly)	Homo sapiens sperm associated antigen 16 (SPAG16), transcript variant 2, mRNA [NM_001025436]	chr2:214174841-214174900	hs|2q34	TCTGCAATTTCTTGATCAAAATGGGAATGACCAGAACTCTTGATTGCTTTCAGTCTGAAT
A_24_P166613	0.00271301	1.9471e-06	104.786	down	469.185	450.189	475.07	5.29728	4.73997	3.83676	-0.059136	-0.119882	-0.144753	-6.5411	-6.82725	-7.08931	Detected	Detected	Detected	Not Detected	Not Detected	Not Detected	0	A_24_P166613	A_24_P166613	NM_017549	NM_017549	NM_017549	Hs.563491	54749	EPDR1	ependymin related 1	ENST00000199448	THC2468211	GO:0005509(calcium ion binding)|GO:0005764(lysosome)|GO:0007160(cell-matrix adhesion)|GO:0070062(extracellular vesicular exosome)	Homo sapiens ependymin related 1 (EPDR1), transcript variant 1, mRNA [NM_017549]	chr7:37991294-37991353	hs|7p14.1	TCTAGATGCTTCTACTGTTATGTTTTATCTGCCCATTTATCTTTCTTAGTTACCAGGAGA
A_23_P122906	0.00271301	1.1958e-06	94.0199	down	325.962	401.963	434.697	4.45422	4.49593	3.77998	-0.58459	-0.283349	-0.272884	-6.79118	-6.90351	-7.11082	Detected	Detected	Detected	Not Detected	Not Detected	Not Detected	0	A_23_P122906	A_23_P122906	NM_015570	NM_015570	NM_015570	Hs.21631	26053	AUTS2	autism susceptibility candidate 2	ENST00000611706	NP651821	GO:0003674(molecular_function)|GO:0005575(cellular_component)|GO:0008150(biological_process)	Homo sapiens autism susceptibility candidate 2 (AUTS2), transcript variant 1, mRNA [NM_015570]	chr7:70257414-70257473	hs|7q11.22	AGTTCCATTTGGTCTTCTAGTATATTAAAGTGCTATCTGACGTTGTTATCCTGTTTTTGC
A_23_P252928	0.00271301	1.68226e-06	54.2526	down	1282.43	1112.78	1101.62	22.1157	24.9871	19.6786	1.39151	1.18568	1.06866	-4.47935	-4.42901	-4.73065	Detected	Detected	Detected	Not Detected	Not Detected	Not Detected	0	A_23_P252928	A_23_P252928	NM_005367	NM_005367	NM_005367	Hs.169246	4111	MAGEA12	melanoma antigen family A, 12	ENST00000393900	THC2474894	GO:0003674(molecular_function)|GO:0005575(cellular_component)|GO:0008150(biological_process)	Homo sapiens melanoma antigen family A, 12 (MAGEA12), transcript variant 3, mRNA [NM_005367]	chrX:151899971-151899912	hs|Xq28	CCCTCGTTGAAACCAGCTATGTGAAAGTCCTGCACCATTTGCTAAAGATCAGTGGAGGGC
A_23_P148255	0.00271301	5.63747e-08	42.5252	down	1775.11	1751.4	1711.05	41.6051	43.4547	42.2621	1.86054	1.84003	1.70392	-3.56766	-3.63068	-3.62791	Detected	Detected	Detected	Detected	Detected	Detected	0	A_23_P148255	A_23_P148255	NM_153488	NM_153488	NM_153488	Hs.534597	266740	MAGEA2B	melanoma antigen family A, 2B	ENST00000595583	NP646256	GO:0000122(negative regulation of transcription from RNA polymerase II promoter)|GO:0005515(protein binding)|GO:0005634(nucleus)|GO:0006351(transcription, DNA-dependent)|GO:0016605(PML body)|GO:0031625(ubiquitin protein ligase binding)|GO:0033234(negative regulation of protein sumoylation)|GO:0042826(histone deacetylase binding)|GO:0044257(cellular protein catabolic process)|GO:0051443(positive r…	Homo sapiens melanoma antigen family A, 2B (MAGEA2B), mRNA [NM_153488]	chrX:151886664-151886723	hs|Xq28	AGAGCAGTCAGCATTCTTAGCAGTGAGTTTCTGTTCTGTTGGATGACTTTGAGATTTATC
A_33_P3379076	0.00543845	5.51188e-05	30.0209	down	363.901	344.713	271.957	14.2753	9.46526	10.3074	-0.425749	-0.505017	-0.949516	-5.1109	-5.82948	-5.66359	Detected	Detected	Detected	Not Detected	Not Detected	Not Detected	0	A_33_P3379076	A_33_P3379076	XR_241724	XR_241724	XR_241724		101929056	LOC101929056	uncharacterized LOC101929056				PREDICTED: Homo sapiens uncharacterized LOC101929056 (LOC101929056), ncRNA [XR_241724]	chr5:1884704-1884763	hs|5p15.33	GACAGTTTAGCGTCGGTAGCCGCGAGAAATATATAAAGAACACGAGTCAAATGACATTAA
A_33_P3330209	0.00313407	4.84992e-06	28.0384	down	103.805	127.952	111.391	4.4509	4.50608	3.69664	-2.23542	-1.93482	-2.23727	-6.79225	-6.90025	-7.14299	Detected	Detected	Detected	Not Detected	Not Detected	Not Detected	0	A_33_P3330209	A_33_P3330209	NM_001127232	NM_001127232	NM_001127232	Hs.21631	26053	AUTS2	autism susceptibility candidate 2	ENST00000403018	THC2482059	GO:0003674(molecular_function)|GO:0005575(cellular_component)|GO:0008150(biological_process)	Homo sapiens autism susceptibility candidate 2 (AUTS2), transcript variant 3, mRNA [NM_001127232]	chr7:69755435-69755494	hs|7q11.22	TCCTGGGCCAGTAATAGGGAGAGTTTCTTTTCTCTCGTCAAATTGCTTAAAGGATTCTAG
